# Supplementary material for: Systematic analysis of alternative splicing in time course data using Spycone
Source: Bioinformatics. 2022 Dec 29;39(1):btac846. doi: 10.1093/bioinformatics/btac846 (PMC9831059; doi:10.1093/bioinformatics/btac846)
Supplement: btac846_Supplementary_Data [file btac846_supplementary_data.zip]

Archive with 3 entries (3 files):
- spycone-supplementary-figures.pdf
- spycone-supplementary-information.pdf
- spycone supplementary table .xlsx
