# Supplementary material for: Systematic analysis of alternative splicing in time course data using Spycone
Source: Bioinformatics. 2022 Dec 29;39(1):btac846. doi: 10.1093/bioinformatics/btac846 (PMC9831059; doi:10.1093/bioinformatics/btac846)
Supplement: btac846_Supplementary_Data [file btac846_supplementary_data.zip › spycone supplementary table .xlsx]

## Sheet: Supplementary table.1
Supplementary table. 1 Result of IS events from SARS-Cov-2 dataset.
gene	gene_symb	major_transcript	minor_transcript	switch_prob	corr	diff	event_importance	exclusive_domains	p_value	adj_pval
23	ABCF1	ENST00000412443.6	ENST00000452530.6	1	0.726783	0.319839	0.397109	[]	5.63512e-05	5.16418e-05
51088	KLHL5	ENST00000508137.6	ENST00000514399.1	1	0.590557	0.455399	0.778402	['PF07707', 'PF00651', 'PF01344']	3.05882e-08	3.02144e-08
1499	CTNNB1	ENST00000349496.11	ENST00000433400.6	1	0.799298	0.602801	0.667223	[]	1.21159e-06	1.17297e-06
57348	TTYH1	ENST00000376531.3	ENST00000620133.4	1	0.758873	0.430695	0.705978	[]	1.4738e-06	1.42429e-06
253827	MSRB3	ENST00000446731.2	ENST00000535239.5	1	0.807569	0.436157	0.55112	[]	1.21056e-10	1.20841e-10
80778	ZNF34	ENST00000343459.8	ENST00000534445.1	1	0.827386	0.350241	0.81137	['PF00096']	4.47703e-07	4.36819e-07
6446	SGK1	ENST00000237305.11	ENST00000524929.1	1	0.816108	0.44505	0.705647	['PF00069', 'PF00433']	6.37033e-08	6.27531e-08
79068	FTO	ENST00000268349.7	ENST00000460382.5	1	0.690884	0.352943	0.356509	['PF12934']	8.43017e-11	8.41881e-11
7748	ZNF195	ENST00000526601.5	ENST00000620374.4	1	0.762634	0.415448	0.36602	[]	2.80472e-10	2.79674e-10
79932	KIAA0319L	ENST00000373266.8	ENST00000431916.5	1	0.893555	0.697247	0.659192	['PF18911']	6.61182e-11	6.60428e-11
83715	ESPN	ENST00000636330.1	ENST00000633239.1	1	0.861029	0.497852	0.689603	['PF12796']	6.43165e-11	6.42455e-11
7106	TSPAN4	ENST00000525334.5	ENST00000397408.5	1	0.632346	0.694696	0.586356	[]	4.61847e-11	4.61458e-11
8266	UBL4A	ENST00000369653.8	ENST00000369660.9	1	0.899481	0.707171	0.613028	[]	4.6133e-11	4.60959e-11
8452	CUL3	ENST00000409777.5	ENST00000617432.4	1	0.652236	0.579876	0.603683	[]	3.21867e-11	3.21668e-11
7567	ZNF19	ENST00000565100.6	ENST00000564230.5	0.979167	0.669098	0.65042	0.630599	['PF01352']	2.13117e-08	2.10748e-08
7551	ZNF3	ENST00000441298.5	ENST00000413658.6	975	0.62695	0.384057	0.733751	[]	6.62428e-10	6.59825e-10
1454	CSNK1E	ENST00000431611.5	ENST00000405675.7	975	0.844761	0.391487	0.698308	['PF00069']	8.75153e-06	8.28187e-06
4122	MAN2A2	ENST00000561448.5	ENST00000560451.5	0.96875	0.883414	0.340073	0.678814	[]	1.48142e-09	1.47363e-09
5909	RAP1GAP	ENST00000374763.6	ENST00000495204.5	0.96875	0.826469	0.663897	0.525554	[]	4.65267e-10	4.63665e-10
11107	PRDM5	ENST00000428209.6	ENST00000502409.1	0.96875	0.643894	0.391807	0.497305	['PF13912', 'PF12874', 'PF00096']	9.91421e-10	9.86931e-10
63971	KIF13A	ENST00000506044.1	ENST00000502704.2	0.96875	0.781761	0.426314	0.361436	['PF12473']	1.62008e-08	1.60319e-08
51128	SAR1B	ENST00000509937.5	ENST00000509730.5	0.96875	0.880072	0.62425	0.609396	[]	6.39638e-10	6.3716e-10
51763	INPP5K	ENST00000498390.5	ENST00000320345.10	0.96875	0.775159	0.434921	0.342659	['PF17751']	6.05398e-10	6.03087e-10
728568	C12orf73	ENST00000552940.1	ENST00000549960.5	0.96875	0.696115	0.44075	0.684481	['PF14990']	1.45113e-05	1.36325e-05
23635	SSBP2	ENST00000512923.5	ENST00000504985.5	0.96875	0.569739	0.672523	0.58911	[]	1.29026e-09	1.28384e-09
222826	FAM217A	ENST00000498677.5	ENST00000274673.8	0.96875	0.811711	0.605659	0.584325	['PF15344']	0.000210509	0.000187178
9374	PPT2	ENST00000429189.5	ENST00000547646.2	0.96875	0.828157	0.342834	0.565237	[]	1.82843e-10	1.8245e-10
4925	NUCB2	ENST00000531172.5	ENST00000527735.1	0.96875	0.929691	0.264115	0.319388	[]	1.13547e-10	1.13351e-10
56204	FAM214A	ENST00000546305.6	ENST00000534964.6	0.96875	0.896582	0.387806	0.744117	['PF13889', 'PF13915']	2.73663e-10	2.729e-10
5570	PKIB	ENST00000392491.6	ENST00000392490.5	0.96875	0.64181	0.367044	0.756014	[]	6.61182e-11	6.60428e-11
4735	SEPTIN2	ENST00000457335.5	ENST00000449239.5	0.958333	0.576534	0.235377	0.567328	['PF00735']	6.28137e-08	6.18791e-08
1144	CHRND	ENST00000441621.6	ENST00000412233.5	0.958333	0.545186	0.346761	0.874589	[]	1.18902e-09	1.18332e-09
56899	ANKS1B	ENST00000546364.7	ENST00000547446.5	0.958333	0.664795	0.29854	0.474271	['PF00640', 'PF00536']	3.15328e-06	3.01982e-06
4122	MAN2A2	ENST00000561448.5	ENST00000360468.7	0.958333	0.742619	0.298201	0.529858	['PF01074', 'PF07748', 'PF09261']	5.43865e-07	5.29808e-07
2204	FCAR	ENST00000640582.2	ENST00000622491.4	0.958333	0.81178	0.240453	0.737505	[]	1.31829e-08	1.30521e-08
284131	ENDOV	ENST00000521634.5	ENST00000520284.5	0.958333	0.530648	0.256365	0.817331	[]	1.83534e-06	1.7698e-06
6942	TCF20	ENST00000576946.5	ENST00000635601.2	0.95	0.709242	0.389517	0.773541	['PF13771']	1.62884e-09	1.61987e-09
1457	CSNK2A1	ENST00000400227.8	ENST00000608066.6	0.946429	0.785127	0.550753	0.639084	[]	9.02652e-06	8.53856e-06
222236	NAPEPLD	ENST00000632159.1	ENST00000633783.1	0.9375	0.536547	0.266881	0.499446	[]	0.000700997	0.000596982
23786	BCL2L13	ENST00000355028.4	ENST00000337612.9	0.9375	0.550417	0.281019	0.678192	[]	2.73691e-06	2.6263e-06
9444	QKI	ENST00000361752.8	ENST00000537883.5	0.9375	0.77403	0.309055	0.396001	['PF00013', 'PF16544']	2.45778e-08	2.42917e-08
7171	TPM4	ENST00000647037.1	ENST00000643494.1	0.9375	0.677285	0.586729	0.544339	[]	5.84517e-07	5.69175e-07
932	MS4A3	ENST00000358152.6	ENST00000278865.8	0.9375	0.67467	0.326321	0.444535	[]	4.98272e-05	4.57754e-05
54882	ANKHD1	ENST00000433049.5	ENST00000421706.1	0.9375	0.730423	0.245988	0.473268	['PF00013']	3.80685e-08	3.75676e-08
4291	1,00 MLF	ENST00000618075.4	ENST00000619577.5	0.9375	0.64206	0.328411	0.688341	[]	9.26634e-07	8.98965e-07
6499	SKIV2L	ENST00000448219.4	ENST00000375394.7	0.9375	0.833202	0.553718	0.630404	[]	5.21593e-07	5.08248e-07
728113	ANXA8L1	ENST00000584982.7	ENST00000611655.1	0.9375	0.758641	0.418248	0.685416	[]	0.00830138	0.00600678
122786	FRMD6	ENST00000395718.6	ENST00000356218.8	0.9375	0.621133	0.203991	0.43358	[]	0.000413101	0.000359114
3665	IRF7	ENST00000633943.1	ENST00000397570.5	0.9375	0.536155	0.332251	0.641122	[]	6.99374e-08	6.88537e-08
5138	PDE2A	ENST00000376450.7	ENST00000538749.5	0.9375	0.523427	0.262405	0.66515	['PF01590', 'PF00233']	0.00129859	0.00107465
90050	FAM181A	ENST00000617881.3	ENST00000611800.2	0.9375	0.638254	0.306151	0.82491	[]	0.00241614	0.00192758
10290	SPEG	ENST00000396698.5	ENST00000431523.5	0.9375	0.552711	0.573208	0.669821	['PF07679', 'PF16650']	0.00250549	0.00199413
932	MS4A3	ENST00000395032.6	ENST00000278865.8	0.9375	0.692909	0.397775	0.562664	[]	6.7881e-06	6.4463e-06
7249	TSC2	ENST00000642365.1	ENST00000645186.1	0.9375	0.671429	0.354097	0.628377	['PF02145', 'PF03542']	1.58741e-07	1.55693e-07
5198	PFAS	ENST00000581242.3	ENST00000584044.5	0.9375	0.660527	0.418255	0.352825	['PF18076']	7.62581e-09	7.5603e-09
51031	GLOD4	ENST00000575851.5	ENST00000628529.2	0.9375	0.504515	0.48325	0.767684	[]	0.000419975	0.000364854
51065	RPS27L	ENST00000411926.1	ENST00000330964.10	0.9375	0.828747	0.551572	0.442369	[]	7.26378e-08	7.15027e-08
9885	OSBPL2	ENST00000439951.6	ENST00000644535.1	0.9375	0.623893	0.275398	0.771629	['PF01237']	4.16614e-06	3.97726e-06
5164	PDK2	ENST00000505440.5	ENST00000503614.5	0.9375	0.56541	0.50883	0.709597	['PF02518']	2.64958e-09	2.63243e-09
6929	TCF3	ENST00000588136.7	ENST00000592628.5	0.9375	0.867066	0.68996	0.587789	[]	5.29828e-11	5.29283e-11
57591	MRTFA	ENST00000463769.7	ENST00000396617.7	0.9375	0.86718	0.608348	0.529667	['PF02037']	6.31404e-11	6.30718e-11
5590	PRKCZ	ENST00000461465.5	ENST00000503297.1	0.9375	0.75373	0.236808	0.692494	['PF00564']	6.62587e-11	6.61806e-11
7551	ZNF3	ENST00000415068.1	ENST00000413658.6	0.9375	0.789797	0.436078	0.590269	[]	1.01091e-10	1.00927e-10
63971	KIF13A	ENST00000636847.1	ENST00000502704.2	0.9375	0.907461	0.697376	0.447067	['PF16183', 'PF00225', 'PF12473', 'PF00498', 'PF12423']	1.14521e-10	1.1432e-10
26118	WSB1	ENST00000579733.5	ENST00000582208.1	0.9375	0.720914	0.604179	0.580241	['PF00400']	2.36923e-10	2.36311e-10
3205	HOXA9	ENST00000396345.1	ENST00000343483.7	0.9375	0.710833	0.353374	0.799423	['PF00046']	2.76924e-10	2.76142e-10
283659	PRTG	ENST00000561465.1	ENST00000561292.1	0.9375	0.608161	0.46745	0.55652	['PF07679', 'PF00041']	2.72425e-09	2.70638e-09
25807	RHBDD3	ENST00000413137.6	ENST00000406335.1	0.9375	0.881664	0.283504	0.784914	['PF01694']	1.24055e-09	1.23444e-09
7529	YWHAB	ENST00000479421.5	ENST00000353703.9	0.928571	0.629738	0.489478	0.719824	['PF00244']	3.15754e-05	2.92572e-05
8650	NUMB	ENST00000355058.7	ENST00000554546.5	0.928571	0.819874	0.406498	0.419155	[]	0.00192013	0.00155226
65009	NDRG4	ENST00000566041.5	ENST00000563799.5	0.927083	0.520512	0.224682	0.501527	['PF03096']	4.8727e-07	4.75105e-07
253827	MSRB3	ENST00000446731.2	ENST00000541189.5	0.927083	0.660967	0.242638	0.555141	[]	3.79208e-05	3.50274e-05
219736	STOX1	ENST00000399162.2	ENST00000399165.8	0.927083	0.550286	0.362608	0.831393	[]	4.61141e-09	4.57758e-09
9686	VGLL4	ENST00000458499.5	ENST00000430365.7	925	0.637573	0.226616	0.674547	[]	2.7928e-05	2.59348e-05
23288	IQCE	ENST00000427817.1	ENST00000423196.1	925	0.709576	0.253289	0.823665	['PF00612']	2.22854e-07	2.182e-07
3628	INPP1	ENST00000430311.5	ENST00000322522.8	0.916667	0.781305	0.537205	0.441436	['PF00459']	2.0624e-06	1.98608e-06
255919	CNEP1R1	ENST00000568890.5	ENST00000562576.5	0.916667	0.721033	0.670961	0.4938	['PF09771']	2.32495e-08	2.29859e-08
64506	CPEB1	ENST00000632526.1	ENST00000620212.4	0.916667	0.739854	0.504442	0.50697	[]	3.38638e-09	3.36274e-09
124491	TMEM170A	ENST00000568559.1	ENST00000569540.5	0.916667	0.647377	0.425111	0.623072	['PF10190']	7.90168e-08	7.77539e-08
728340	GTF2H2	ENST00000425596.5	ENST00000619997.4	0.916667	0.692153	0.35338	0.617154	['PF07975', 'PF04056']	4.85778e-08	4.79032e-08
27147	DENND2A	ENST00000475837.1	ENST00000461883.5	0.916667	0.619748	0.419118	0.713237	[]	3.8208e-09	3.79384e-09
56478	EIF4ENIF1	ENST00000445424.5	ENST00000418321.1	0.916667	0.639333	0.402078	0.553538	['PF10477']	7.67571e-05	6.99387e-05
122651	RNASE11	ENST00000398009.6	ENST00000398008.6	0.916667	0.629794	0.297826	0.814037	[]	2.07875e-09	2.06645e-09
10620	ARID3B	ENST00000566147.1	ENST00000622429.1	0.916667	0.672314	0.411192	0.663426	[]	3.22651e-07	3.15338e-07
22905	EPN2	ENST00000583197.5	ENST00000580579.5	0.9125	0.781635	0.25333	0.385529	[]	4.04589e-08	3.99221e-08
1774	DNASE1L1	ENST00000424626.5	ENST00000369809.5	0.9125	0.82731	0.370277	0.686489	['PF03372']	1.50437e-06	1.45341e-06
23085	ERC1	ENST00000539802.2	ENST00000543086.7	0.90625	0.607642	0.420353	0.669848	['PF09457', 'PF10174']	1.13547e-10	1.13351e-10
25906	ANAPC15	ENST00000543587.5	ENST00000545333.5	0.90625	0.718985	0.231536	0.795875	[]	6.75286e-08	6.64986e-08
84924	ZNF566	ENST00000392170.7	ENST00000493391.6	0.90625	0.771121	0.767893	0.552029	[]	1.42553e-06	1.37806e-06
9905	SGSM2	ENST00000572875.1	ENST00000572925.1	0.90625	0.756555	0.50103	0.653746	[]	2.10494e-10	2.09982e-10
7748	ZNF195	ENST00000529678.5	ENST00000620374.4	0.90625	0.527227	0.505166	0.59293	['PF00096', 'PF13912']	5.37754e-10	5.35822e-10
58473	PLEKHB1	ENST00000398492.8	ENST00000541597.5	0.90625	0.706798	0.454571	0.621146	[]	4.10196e-10	4.0883e-10
23092	ARHGAP26	ENST00000469131.6	ENST00000274498.9	0.90625	0.657113	0.502482	0.545708	['PF14604', 'PF16746', 'PF00169']	2.1283e-08	2.10468e-08
3945	LDHB	ENST00000450584.5	ENST00000396076.5	0.90625	0.592177	0.79757	0.506241	['PF02866']	0.000133124	0.000119857
9639	ARHGEF10	ENST00000349830.8	ENST00000619613.4	0.90625	0.682686	0.496038	0.670653	[]	1.94501e-10	1.94065e-10
3620	IDO1	ENST00000522495.5	ENST00000519154.5	0.90625	0.641247	0.275147	0.559082	[]	2.4062e-05	2.24003e-05
6224	RPS20	ENST00000524349.5	ENST00000520627.1	0.90625	0.834376	0.640528	0.616808	[]	1.96914e-09	1.95779e-09
3628	INPP1	ENST00000413239.5	ENST00000322522.8	0.90625	0.732561	0.400232	0.437839	['PF00459']	1.94881e-06	1.87772e-06
64902	AGXT2	ENST00000510428.1	ENST00000231420.11	0.90625	0.789932	0.68214	0.523191	[]	4.17873e-09	4.14855e-09
7171	TPM4	ENST00000589897.1	ENST00000643494.1	0.90625	0.544361	0.365482	0.34433	['PF12718']	4.28576e-05	3.94957e-05
5575	PRKAR1B	ENST00000430040.5	ENST00000400758.6	0.90625	0.501913	0.542249	0.672827	['PF02197']	0.00134099	0.00110822
284129	SLC26A11	ENST00000361193.8	ENST00000572725.5	0.90625	0.787315	0.463829	0.455249	[]	6.46067e-05	5.90369e-05
64816	CYP3A43	ENST00000312017.9	ENST00000444905.5	0.895833	0.736117	0.32401	0.423431	[]	2.10696e-05	1.96579e-05
11154	AP4S1	ENST00000554345.6	ENST00000555417.6	0.895833	0.579181	0.31419	0.802386	[]	2.37267e-07	2.32232e-07
3904	LAIR2	ENST00000301202.7	ENST00000621365.4	0.895833	0.717642	0.533746	0.734254	[]	3.0494e-06	2.92143e-06
23217	ZFR2	ENST00000439086.2	ENST00000438164.2	0.891667	0.735863	0.664084	0.549974	[]	8.7953e-07	8.53613e-07
56941	HMCES	ENST00000389735.7	ENST00000383463.9	0.885417	0.612715	0.370899	0.456561	[]	1.39678e-06	1.35065e-06
163	AP2B1	ENST00000618940.4	ENST00000610402.5	0.885417	0.727946	0.226153	0.367018	[]	9.83223e-07	9.53458e-07
266727	MDGA1	ENST00000508399.1	ENST00000434837.8	0.883333	0.705783	0.527136	0.334533	['PF00629']	1.76397e-06	1.70164e-06
6730	SRP68	ENST00000591272.1	ENST00000592704.5	875	0.53725	0.403401	0.492791	[]	5.7336e-05	5.25299e-05
1774	DNASE1L1	ENST00000369809.5	ENST00000309585.9	875	0.773038	0.28421	0.402239	[]	0.000377395	0.000329197
51667	NUB1	ENST00000470229.6	ENST00000413040.7	875	0.518192	0.202328	0.862433	[]	2.82612e-06	2.7109e-06
56899	ANKS1B	ENST00000552407.5	ENST00000547446.5	875	0.771096	0.441997	0.584921	['PF00640', 'PF00536']	6.30153e-07	6.13318e-07
6530	SLC6A2	ENST00000568943.6	ENST00000566163.5	875	0.790134	0.348388	0.398774	['PF00209']	6.20591e-07	6.04105e-07
57035	RSRP1	ENST00000568701.1	ENST00000568996.1	875	0.72066	0.329843	0.736161	[]	0.000354528	0.000309944
6575	SLC20A2	ENST00000520262.6	ENST00000342228.7	875	0.513643	0.534002	0.625765	[]	0.000187269	0.000167055
55577	NAGK	ENST00000244204.11	ENST00000613852.4	875	0.733295	0.587719	0.560871	[]	0.000225963	0.00020049
3382	ICA1	ENST00000422063.6	ENST00000430867.5	875	0.572769	0.285665	0.500847	['PF04629']	8.63604e-07	8.38253e-07
29015	SLC43A3	ENST00000533524.5	ENST00000533245.5	875	0.928013	0.337088	0.687432	['PF07690']	2.82612e-06	2.7109e-06
8087	FXR1	ENST00000357559.9	ENST00000484790.5	875	0.568994	0.302662	0.774806	['PF12235', 'PF05641', 'PF16097', 'PF00013', 'PF18336', 'PF16096']	2.82612e-06	2.7109e-06
374868	ATP9B	ENST00000588600.1	ENST00000587919.1	875	0.686259	0.300688	0.407615	[]	4.83467e-06	4.60743e-06
4168	2,00 MCF	ENST00000437564.5	ENST00000338585.6	875	0.656814	0.393441	0.727374	['PF13716']	1.55062e-05	1.45508e-05
9374	PPT2	ENST00000476214.5	ENST00000547646.2	875	0.76803	0.258819	0.448203	['PF02089']	0.000155179	0.000139182
4698	NDUFA5	ENST00000355749.7	ENST00000611607.4	875	0.591236	0.452018	0.355094	[]	1.73712e-05	1.62691e-05
28983	TMPRSS11E	ENST00000625246.1	ENST00000621758.3	875	0.542615	0.414605	0.644783	['PF01390', 'PF00089']	9.07554e-05	8.2415e-05
23619	ZIM2	ENST00000593931.1	ENST00000593711.6	875	0.740396	0.405283	0.761036	['PF13894', 'PF00096', 'PF01352']	2.62883e-05	2.44407e-05
83849	SYT15	ENST00000374328.3	ENST00000512997.5	875	0.518174	0.295488	0.816445	[]	2.09302e-06	2.01515e-06
4293	MAP3K9	ENST00000553414.5	ENST00000554752.7	875	0.784365	0.659033	0.526499	['PF00069', 'PF14604', 'PF07714']	2.12092e-06	2.04162e-06
7534	YWHAZ	ENST00000395953.6	ENST00000523848.5	875	0.63747	0.262131	0.632438	['PF00244']	2.34951e-06	2.25878e-06
10617	STAMBP	ENST00000394073.6	ENST00000683728.1	875	0.662103	0.272484	0.687535	[]	6.57258e-05	6.00362e-05
23650	TRIM29	ENST00000475051.4	ENST00000529044.5	875	0.579632	0.407085	0.675481	[]	0.000488695	0.000422135
642799	NPIPA1	ENST00000328085.10	ENST00000634030.1	875	0.739593	0.75707	0.513237	[]	1.8409e-11	1.84011e-11
5089	PBX2	ENST00000431537.2	ENST00000433552.2	875	0.55404	0.546626	0.588138	[]	0.0207202	0.0135063
9657	IQCB1	ENST00000462442.1	ENST00000460108.5	875	0.660645	0.279151	0.328008	['PF00612']	0.0207202	0.0135063
2918	GRM8	ENST00000472701.5	ENST00000457830.1	875	0.591261	0.249868	0.565321	['PF01094']	0.0235498	0.0150815
5106	PCK2	ENST00000644626.1	ENST00000645709.1	875	0.648506	0.592296	0.575144	['PF00821']	3.24587e-08	3.20536e-08
5892	RAD51D	ENST00000590016.5	ENST00000585343.5	875	0.614969	0.242422	0.326607	['PF08423']	0.0257441	0.0162767
3107	HLA-C	ENST00000400341.7	ENST00000400394.7	875	0.728327	0.270123	0.548923	[]	0.0272624	0.0170823
4232	MEST	ENST00000433159.5	ENST00000341441.9	875	0.650979	0.286396	0.765003	[]	0.0301431	0.0186078
64766	S100PBP	ENST00000529027.5	ENST00000526230.1	875	0.503982	0.649672	0.519932	['PF15427']	0.0307314	0.0189183
5089	PBX2	ENST00000433552.2	ENST00000420432.2	875	0.523143	0.299141	0.533467	[]	0.0347062	0.0209151
22895	RPH3A	ENST00000548197.5	ENST00000551198.5	875	0.628419	0.27704	0.473902	[]	0.0378694	0.022472
255919	CNEP1R1	ENST00000562576.5	ENST00000389134.9	875	0.591122	0.358097	0.335493	['PF09771']	1.80583e-08	1.7865e-08
23658	5,00 LSM	ENST00000409909.7	ENST00000409292.5	875	0.503135	0.208173	0.752407	[]	0.0390008	0.0230211
104909134	CRHR1	ENST00000633333.1	ENST00000632552.1	875	0.722003	0.488397	0.505451	['PF00002']	1.65124e-08	1.63393e-08
50813	COPS7A	ENST00000544316.1	ENST00000229251.7	875	0.617098	0.403561	0.499382	['PF18392', 'PF01399']	0.0460287	0.0262589
54536	EXOC6	ENST00000458552.1	ENST00000371552.8	875	0.622653	0.296958	0.746726	[]	1.00808e-08	9.98838e-09
4855	NOTCH4	ENST00000454571.2	ENST00000457094.2	875	0.715317	0.446968	0.643856	[]	9.2881e-09	9.20501e-09
5277	PIGA	ENST00000638131.1	ENST00000634286.1	875	0.768326	0.338071	0.603904	[]	8.36056e-09	8.28827e-09
26012	NSMF	ENST00000371474.7	ENST00000371475.9	875	0.597746	0.233919	0.751171	[]	0.0616936	0.033242
7297	TYK2	ENST00000525220.1	ENST00000533334.1	875	0.69157	0.289256	0.763573	['PF17887', 'PF18377']	2.82278e-09	2.80408e-09
114784	CSMD2	ENST00000373381.9	ENST00000373380.5	875	0.934224	0.599583	0.566262	['PF00431', 'PF00084']	0.0770443	0.0393895
85019	TMEM241	ENST00000581444.5	ENST00000383233.8	875	0.742674	0.381786	0.754048	[]	1.30044e-09	1.29392e-09
102724159	nan	ENST00000634021.1	ENST00000634020.1	875	0.539549	0.395014	0.677583	[]	1.1021e-09	1.09701e-09
80704	SLC19A3	ENST00000644224.2	ENST00000409456.2	875	0.5049	0.510658	0.597266	[]	0.079668	0.0404006
2000	ELF4	ENST00000615377.4	ENST00000434609.1	875	0.598898	0.313787	0.807417	['PF00178']	5.56616e-10	5.54563e-10
6203	RPS9	ENST00000620740.4	ENST00000619229.4	875	0.502555	0.604636	0.613609	['PF00163', 'PF01479']	0.0864863	0.042964
90416	CCDC32	ENST00000416810.7	ENST00000559291.5	875	0.808339	0.348453	0.503723	['PF14989']	5.33754e-10	5.31856e-10
8633	UNC5C	ENST00000610318.4	ENST00000504962.1	875	0.751859	0.592274	0.609822	['PF00791', 'PF17217', 'PF00090', 'PF00531']	5.25291e-10	5.23433e-10
55743	CHFR	ENST00000540537.5	ENST00000540963.1	875	0.657126	0.249009	0.764313	['PF00498']	0.0890254	0.0439354
79621	RNASEH2B	ENST00000645370.1	ENST00000646709.1	875	0.542408	0.293202	0.647864	['PF17745']	0.0966395	0.0467291
51287	COA4	ENST00000541455.1	ENST00000355693.5	875	0.644482	0.373711	0.710447	[]	0.000543598	0.000467603
4357	MPST	ENST00000404393.5	ENST00000404802.7	875	0.743991	0.340604	0.635096	[]	5.8597e-06	5.57292e-06
494513	PJVK	ENST00000442710.5	ENST00000642492.1	875	0.622912	0.329409	0.74591	[]	3.93896e-08	3.88692e-08
100533183	RFLNA	ENST00000389727.8	ENST00000324038.6	875	0.576614	0.65381	0.606016	[]	0.00580865	0.00434119
63971	KIF13A	ENST00000378843.6	ENST00000502704.2	875	0.563834	0.406655	0.347645	['PF16183', 'PF00225', 'PF12473', 'PF00498', 'PF12423']	5.30103e-07	5.16522e-07
10617	STAMBP	ENST00000432295.7	ENST00000683728.1	875	0.575501	0.311468	0.547458	[]	4.76937e-07	4.65128e-07
6472	SHMT2	ENST00000557427.5	ENST00000553837.5	875	0.701335	0.266285	0.623587	['PF00464']	0.00145314	0.00119516
93986	FOXP2	ENST00000638397.1	ENST00000635109.1	875	0.578426	0.459936	0.600498	[]	3.05313e-07	2.98474e-07
3275	PRMT2	ENST00000397638.6	ENST00000355680.8	875	0.668338	0.391221	0.721881	[]	0.00146942	0.0012075
4154	MBNL1	ENST00000324210.10	ENST00000485910.5	875	0.680372	0.212402	0.517076	['PF00642', 'PF14608']	0.0028867	0.00227674
5079	PAX5	ENST00000523241.6	ENST00000358127.9	875	0.518134	0.226125	0.528929	['PF12403']	0.00304205	0.00239049
8867	SYNJ1	ENST00000382491.7	ENST00000630077.3	875	0.505433	0.357271	0.632379	[]	0.00349995	0.0027212
148398	SAMD11	ENST00000618181.5	ENST00000455979.1	875	0.625903	0.495476	0.627014	[]	0.0056919	0.00426235
64118	DUS1L	ENST00000306796.10	ENST00000577574.5	875	0.58643	0.518617	0.611848	['PF01207']	0.0056919	0.00426235
27165	GLS2	ENST00000610413.4	ENST00000479952.5	875	0.595483	0.326767	0.445045	['PF12796', 'PF04960']	1.27688e-07	1.25361e-07
54816	ZNF280D	ENST00000559352.1	ENST00000559237.5	875	0.518533	0.378271	0.399976	[]	0.0142369	0.00971763
717	C2	ENST00000455713.5	ENST00000615801.3	875	0.520676	0.217306	0.535813	['PF00092', 'PF00084', 'PF00089']	0.0155472	0.0105001
84830	ADTRP	ENST00000485323.2	ENST00000506810.1	875	0.509527	0.635954	0.566883	['PF04750']	0.00580865	0.00434119
102723475	KCNE1B	ENST00000623803.1	ENST00000618699.3	875	0.558011	0.204968	0.832853	['PF02060']	0.00662098	0.00489278
4774	NFIA	ENST00000403491.8	ENST00000485903.6	875	0.545203	0.409275	0.740474	[]	0.00696158	0.00512226
375757	SWI5	ENST00000495313.5	ENST00000608796.6	875	0.663001	0.509754	0.70445	[]	0.00696158	0.00512226
5095	PCCA	ENST00000637657.1	ENST00000636420.1	875	0.536458	0.30475	0.644262	['PF18140', 'PF02785', 'PF00289', 'PF02786', 'PF00364']	0.00752471	0.00549549
286144	TRIQK	ENST00000517751.5	ENST00000520686.5	0.8625	0.617484	0.27108	0.652742	[]	5.12302e-05	4.7036e-05
9712	USP6NL	ENST00000609853.1	ENST00000277575.5	0.857143	0.569232	0.542896	0.681609	['PF00566']	0.000162397	0.000145488
10484	SEC23A	ENST00000625395.1	ENST00000557437.1	0.857143	0.56167	0.372935	0.772049	[]	0.000192241	0.000171351
2108	ETFA	ENST00000560044.5	ENST00000560899.5	0.857143	0.691863	0.212071	0.616869	[]	0.043334	0.0250408
10075	HUWE1	ENST00000622887.1	ENST00000612484.4	0.857143	0.515991	0.271351	0.427961	['PF00627', 'PF14377', 'PF02825', 'PF00632', 'PF06012']	0.000110479	9.98336e-05
150365	MEI1	ENST00000401548.8	ENST00000540833.1	0.857143	0.649587	0.67186	0.532904	[]	0.000794427	0.000673404
3070	HELLS	ENST00000239026.10	ENST00000371327.2	0.854167	0.583611	0.290438	0.507476	['PF00176']	9.21086e-05	8.36196e-05
2987	GUK1	ENST00000412265.5	ENST00000366718.5	0.854167	0.625741	0.518596	0.588466	[]	0.00112271	0.000936193
9856	KIAA0319	ENST00000535378.5	ENST00000616673.4	0.85	0.595491	0.691203	0.619485	['PF02010']	0.0002198	0.000195211
10402	ST3GAL6	ENST00000483910.5	ENST00000492254.5	0.85	0.762585	0.485989	0.596755	[]	0.00976689	0.006947
5618	PRLR	ENST00000509839.5	ENST00000348262.7	0.85	0.782607	0.301352	0.651725	[]	7.36993e-05	6.7187e-05
10059	DNM1L	ENST00000547312.5	ENST00000546649.5	0.85	0.609778	0.689979	0.5	['PF02212', 'PF01031', 'PF00350']	0.000502126	0.000433267
79833	GEMIN6	ENST00000409566.1	ENST00000409011.5	0.85	0.678332	0.387049	0.69018	[]	0.00173606	0.00141203
101929926	TEX51	ENST00000450035.5	ENST00000643416.1	0.85	0.613635	0.579768	0.508	[]	3.72057e-06	3.55725e-06
123207	C15orf40	ENST00000512638.5	ENST00000304177.10	0.84375	0.642369	0.406913	0.550789	['PF02594']	0.000341751	0.000299237
79903	NAA60	ENST00000570819.5	ENST00000407558.9	0.84375	0.719414	0.224276	0.68799	['PF00583']	6.29078e-05	5.75274e-05
126003	TRAPPC5	ENST00000596148.3	ENST00000426877.2	0.84375	0.524178	0.632605	0.51832	[]	1.70213e-07	1.6689e-07
2043	EPHA4	ENST00000443796.5	ENST00000409938.5	0.84375	0.679722	0.415209	0.597895	['PF14575', 'PF07714', 'PF01404', 'PF07647']	0.000861184	0.000727606
9230	RAB11B	ENST00000594216.1	ENST00000601897.1	0.84375	0.843311	0.724984	0.506213	[]	2.94822e-08	2.91263e-08
348158	ACSM2B	ENST00000566384.5	ENST00000567288.5	0.84375	0.62746	0.429714	0.546479	['PF00501']	3.1597e-06	3.02585e-06
10147	SUGP2	ENST00000452918.7	ENST00000597280.5	0.84375	0.770567	0.348028	0.678777	['PF01805', 'PF01585']	0.000160125	0.000143496
79153	GDPD3	ENST00000566434.5	ENST00000406256.8	0.84375	0.68002	0.588958	0.535843	['PF03009']	7.04509e-08	6.93566e-08
55876	GSDMB	ENST00000360317.7	ENST00000468820.1	0.84375	0.71243	0.412338	0.412173	['PF04598', 'PF17708']	0.000764618	0.000649131
57804	POLD4	ENST00000539074.1	ENST00000531239.2	0.84375	0.711433	0.378679	0.723079	[]	5.21661e-08	5.14299e-08
5998	RGS3	ENST00000462143.5	ENST00000471324.6	0.84375	0.581925	0.384047	0.678119	['PF00615']	0.000447674	0.000388017
23012	STK38L	ENST00000540996.5	ENST00000541191.5	0.84375	0.636826	0.417032	0.749525	[]	2.07837e-05	1.93939e-05
84253	GARNL3	ENST00000373387.9	ENST00000439286.5	0.84375	0.642898	0.498811	0.610652	['PF00780', 'PF02145']	5.70023e-07	5.55125e-07
7050	TGIF1	ENST00000618001.4	ENST00000401449.5	0.84375	0.755942	0.395134	0.70759	[]	2.73663e-10	2.729e-10
27077	B9D1	ENST00000395616.7	ENST00000461069.6	0.84375	0.589665	0.488011	0.638282	[]	0.000671369	0.000572812
1728	NQO1	ENST00000564043.1	ENST00000379047.7	0.84375	0.694974	0.591535	0.55294	[]	1.54367e-07	1.51426e-07
4238	MFAP3	ENST00000522782.6	ENST00000520899.1	0.84375	0.676522	0.406272	0.75479	['PF00047']	0.00370783	0.0028693
51665	ASB1	ENST00000409297.1	ENST00000438264.5	0.84375	0.723296	0.39105	0.511794	['PF07525']	2.78333e-05	2.58495e-05
56956	LHX9	ENST00000561173.5	ENST00000606127.2	0.84375	0.52228	0.362309	0.68872	['PF00046', 'PF00412']	0.00896269	0.0064338
22948	CCT5	ENST00000625723.1	ENST00000506600.1	0.84375	0.523127	0.290214	0.436164	['PF00118']	0.00142828	0.00117591
8875	2,00 VNN	ENST00000531279.5	ENST00000533835.5	0.84375	0.550876	0.248985	0.624564	[]	0.0199367	0.013065
7009	TMBIM6	ENST00000552635.5	ENST00000548894.5	0.84375	0.795059	0.325565	0.457033	[]	0.00247361	0.0019698
51710	ZNF44	ENST00000393337.7	ENST00000355684.6	0.84375	0.624095	0.492268	0.632882	['PF00096', 'PF13912', 'PF01352']	2.26424e-08	2.23878e-08
22872	SEC31A	ENST00000506495.5	ENST00000503937.5	0.84375	0.623514	0.268786	0.705354	[]	0.00215003	0.00172806
7272	TTK	ENST00000627129.1	ENST00000502580.5	0.84375	0.659881	0.274945	0.542804	[]	0.0544855	0.0301341
9887	SMG7	ENST00000419169.5	ENST00000508461.5	0.84375	0.561307	0.243236	0.524279	[]	0.0294849	0.0182531
4670	HNRNPM	ENST00000348943.7	ENST00000597270.1	0.84375	0.564889	0.223495	0.762279	['PF11532']	1.41192e-05	1.32708e-05
64236	PDLIM2	ENST00000622702.1	ENST00000409141.5	0.84375	0.584973	0.493883	0.541408	['PF00412']	0.00886576	0.00637194
1797	DXO	ENST00000443250.5	ENST00000375349.7	0.84375	0.661331	0.315169	0.62262	[]	7.77049e-06	7.36497e-06
57127	RHBG	ENST00000620376.4	ENST00000612897.4	0.84375	0.617037	0.669998	0.561179	[]	7.96284e-06	7.54505e-06
339487	ZBTB8OS	ENST00000436661.6	ENST00000341885.6	0.839286	0.617109	0.325289	0.390926	[]	0.0300117	0.0185359
79933	SYNPO2L	ENST00000372873.8	ENST00000394810.3	0.833333	0.509709	0.473118	0.570329	['PF00595']	0.0677041	0.0357425
205147	AMER3	ENST00000321420.5	ENST00000431758.1	0.833333	0.735938	0.603265	0.62161	['PF09422']	0.00361612	0.00280445
79641	ROGDI	ENST00000586504.5	ENST00000591392.5	0.833333	0.656139	0.216726	0.46733	[]	0.000374933	0.000327099
55092	TMEM51	ENST00000451326.6	ENST00000428417.5	0.833333	0.509257	0.504193	0.65683	[]	0.00327777	0.00256106
84239	ATP13A4	ENST00000295548.3	ENST00000342695.9	0.833333	0.556405	0.428257	0.811984	['PF00702']	3.56801e-08	3.52227e-08
7884	SLBP	ENST00000429429.6	ENST00000488267.5	0.833333	0.701188	0.536463	0.616531	[]	0.0185834	0.012292
284067	CFAP97D1	ENST00000590148.1	ENST00000449302.8	0.833333	0.69973	0.453992	0.83416	['PF13879']	1.51279e-06	1.4614e-06
51347	TAOK3	ENST00000542902.5	ENST00000535570.5	0.833333	0.677356	0.214472	0.802149	['PF00069']	0.00668961	0.00493903
55147	RBM23	ENST00000359890.8	ENST00000557403.5	0.833333	0.609582	0.248037	0.583998	['PF15519']	0.000114755	0.000103625
129080	EMID1	ENST00000404755.7	ENST00000404820.7	825	0.696663	0.21822	0.872391	[]	7.30515e-07	7.10151e-07
177	AGER	ENST00000547651.2	ENST00000436653.5	825	0.767544	0.337788	0.464403	['PF13895']	0.0384014	0.0227298
6302	TSPAN31	ENST00000548167.1	ENST00000553089.5	825	0.614889	0.631088	0.556556	[]	0.00173089	0.00140819
79718	TBL1XR1	ENST00000457928.7	ENST00000630833.2	825	0.663001	0.329177	0.621402	['PF00400']	0.0432599	0.0250105
55704	CCDC88A	ENST00000413716.7	ENST00000336838.10	825	0.631145	0.31287	0.570315	[]	0.00260836	0.0020708
55668	GPATCH2L	ENST00000554375.5	ENST00000312858.9	825	0.570756	0.259981	0.794612	[]	9.72439e-06	9.18869e-06
7444	VRK2	ENST00000417641.6	ENST00000428021.1	0.821429	0.73522	0.380874	0.666526	['PF00069']	0.00248675	0.00197991
22898	DENND3	ENST00000519291.5	ENST00000424248.2	0.821429	0.55461	0.218933	0.442063	['PF03456', 'PF19056', 'PF02141']	0.00890109	0.0063946
23165	NUP205	ENST00000285968.11	ENST00000472132.5	0.8125	0.628776	0.468956	0.595935	[]	0.000200988	0.000178942
9477	MED20	ENST00000434077.1	ENST00000394251.2	0.8125	0.527818	0.626346	0.605233	['PF08612']	0.00703488	0.00517133
11243	PMF1	ENST00000368273.8	ENST00000368279.7	0.8125	0.513674	0.46002	0.653757	[]	0.000193285	0.000172246
10239	AP3S2	ENST00000336418.9	ENST00000617003.1	0.8125	0.650316	0.480241	0.579929	[]	0.0362696	0.0216923
6432	SRSF7	ENST00000443213.5	ENST00000446327.6	0.8125	0.723051	0.225272	0.80129	['PF00076']	6.24774e-08	6.15514e-08
7874	USP7	ENST00000567692.1	ENST00000564117.1	0.8125	0.520821	0.352407	0.652027	['PF00917']	0.000136959	0.000123253
11069	RAPGEF4	ENST00000397085.3	ENST00000535187.5	0.8125	0.861989	0.655436	0.516241	['PF00610', 'PF00027', 'PF00618']	2.43114e-11	2.42982e-11
27315	PGAP2	ENST00000528216.5	ENST00000477358.6	0.8125	0.709598	0.28059	0.633435	[]	1.55554e-06	1.50221e-06
63897	HEATR6	ENST00000591683.1	ENST00000590587.1	0.8125	0.554535	0.276973	0.752404	[]	0.000340577	0.00029826
79016	DDA1	ENST00000593466.5	ENST00000596582.1	0.8125	0.769224	0.493066	0.622238	[]	0.000163176	0.000146164
84287	ZDHHC16	ENST00000370854.7	ENST00000417044.1	0.8125	0.608192	0.317196	0.802659	[]	5.67962e-07	5.53128e-07
65244	SPATS2	ENST00000550643.5	ENST00000549045.5	0.8125	0.615342	0.492581	0.587475	[]	0.000364077	0.000318078
783	CACNB2	ENST00000617363.4	ENST00000396576.6	0.8125	0.71198	0.274253	0.659687	[]	6.47547e-07	6.30029e-07
10016	PDCD6	ENST00000614778.4	ENST00000505526.1	0.8125	0.538111	0.568208	0.404381	['PF13499']	0.00200387	0.00161643
79903	NAA60	ENST00000570372.5	ENST00000407558.9	0.8125	0.619874	0.326664	0.596504	['PF00583']	0.00146903	0.0012072
5359	PLSCR1	ENST00000478267.5	ENST00000493432.5	0.8125	0.661777	0.37228	0.617527	[]	0.00142439	0.00117303
23408	SIRT5	ENST00000606117.2	ENST00000379262.8	0.8125	0.772837	0.485659	0.516933	[]	0.00135988	0.00112317
22941	SHANK2	ENST00000338508.8	ENST00000426687.2	0.8125	0.681908	0.258628	0.813965	['PF00536']	0.00241614	0.00192758
79903	NAA60	ENST00000572584.2	ENST00000407558.9	0.8125	0.543067	0.205518	0.420251	[]	0.00288216	0.0022735
1312	COMT	ENST00000449653.5	ENST00000428707.2	0.8125	0.560443	0.580834	0.689227	[]	0.000997295	0.000836987
6891	TAP2	ENST00000613095.1	ENST00000419142.6	0.8125	0.502313	0.20695	0.348798	[]	0.00290532	0.00229003
6605	SMARCE1	ENST00000431889.6	ENST00000642459.1	0.8125	0.840881	0.387483	0.518023	[]	1.5127e-08	1.49704e-08
51112	TRAPPC12	ENST00000618133.3	ENST00000441983.5	0.8125	0.553388	0.266718	0.760114	['PF13174', 'PF14559']	4.98715e-07	4.86171e-07
10947	AP3M2	ENST00000520689.1	ENST00000521280.5	0.8125	0.616428	0.215175	0.422646	['PF00928']	0.00313523	0.00245761
4676	NAP1L4	ENST00000619695.4	ENST00000380542.9	0.8125	0.769201	0.356854	0.565214	[]	5.37972e-07	5.24108e-07
166614	DCLK2	ENST00000411937.6	ENST00000302176.8	0.8125	0.675266	0.492894	0.546898	['PF00069', 'PF03607']	0.0406835	0.0238053
11143	KAT7	ENST00000510819.5	ENST00000506533.5	0.8125	0.630064	0.288048	0.839905	['PF01853', 'PF17772']	0.00342611	0.00266937
83992	CTTNBP2	ENST00000435233.5	ENST00000446636.5	0.8125	0.623061	0.463214	0.667231	['PF12796']	0.00403643	0.00310598
825	CAPN3	ENST00000318023.11	ENST00000568153.2	0.8125	0.604648	0.299585	0.436117	['PF01067', 'PF13833', 'PF00648', 'PF16648']	0.000514311	0.000443329
79147	FKRP	ENST00000602181.5	ENST00000593875.5	0.8125	0.752644	0.487299	0.552674	[]	5.99855e-07	5.84009e-07
51302	CYP39A1	ENST00000275016.3	ENST00000619708.4	0.8125	0.617299	0.419536	0.597282	[]	0.000485088	0.000419156
51155	JPT1	ENST00000581874.1	ENST00000304834.11	0.8125	0.751189	0.296196	0.45552	['PF17054']	0.00452947	0.00345485
25906	ANAPC15	ENST00000545333.5	ENST00000538393.5	0.8125	0.771492	0.26438	0.434016	[]	7.39098e-10	7.35986e-10
6812	STXBP1	ENST00000496504.3	ENST00000625363.2	0.8125	0.626295	0.25854	0.640309	[]	0.00454799	0.00346808
9054	NFS1	ENST00000397425.5	ENST00000374092.9	0.8125	0.710127	0.30882	0.612418	[]	8.46069e-05	7.69305e-05
102724862	TBC1D3I	ENST00000616671.4	ENST00000618421.4	0.8125	0.50859	0.466427	0.559267	[]	0.00462124	0.00351971
79674	VEPH1	ENST00000487753.5	ENST00000489602.1	0.8125	0.513156	0.503541	0.562954	[]	0.0296586	0.0183484
107987457	PPP1R18	ENST00000383573.8	ENST00000435929.6	0.8125	0.759207	0.360501	0.678403	[]	3.21573e-08	3.17571e-08
25871	NEPRO	ENST00000461381.5	ENST00000383675.6	0.8125	0.621323	0.24812	0.569952	['PF14780']	4.56991e-05	4.20536e-05
113174	SAAL1	ENST00000524803.6	ENST00000532452.5	0.8125	0.755201	0.22947	0.578254	[]	4.40316e-05	4.05603e-05
9910	RABGAP1L	ENST00000486220.5	ENST00000469553.6	0.8125	0.676537	0.236758	0.799193	[]	0.0126273	0.00874151
3109	HLA-DMB	ENST00000448590.1	ENST00000451921.5	0.8125	0.662457	0.407585	0.597981	['PF00969', 'PF07654']	3.26706e-05	3.0256e-05
59307	SIGIRR	ENST00000526395.5	ENST00000528845.5	0.8125	0.676435	0.481785	0.650557	[]	3.54271e-06	3.38919e-06
4784	NFIX	ENST00000592199.6	ENST00000588228.5	0.8125	0.615581	0.22547	0.360365	['PF10524']	0.102847	0.0488491
1385	CREB1	ENST00000452474.5	ENST00000353267.8	0.8125	0.538444	0.525076	0.619917	['PF00170']	0.0135526	0.00930381
10381	TUBB3	ENST00000555810.5	ENST00000555576.5	0.8125	0.623708	0.597603	0.554605	[]	3.48696e-08	3.44252e-08
672	BRCA1	ENST00000471181.7	ENST00000461574.1	0.8125	0.65915	0.25356	0.41929	['PF12820', 'PF00533', 'PF00097']	4.46816e-06	4.26153e-06
54920	DUS2	ENST00000564781.1	ENST00000571081.6	0.8125	0.514229	0.266549	0.375103	[]	0.0159089	0.010713
7326	UBE2G1	ENST00000574059.1	ENST00000571953.5	0.8125	0.535477	0.354663	0.746172	['PF00179']	1.62126e-05	1.52019e-05
60681	FKBP10	ENST00000429461.5	ENST00000455106.1	0.8125	0.501132	0.479403	0.67958	['PF13202']	1.55684e-05	1.46075e-05
55871	CBWD1	ENST00000382447.8	ENST00000618361.4	0.8125	0.778925	0.244416	0.604205	['PF07683', 'PF02492']	1.39698e-05	1.31332e-05
8509	NDST2	ENST00000309979.11	ENST00000299641.8	0.8125	0.568385	0.48695	0.671513	[]	1.23449e-05	1.1625e-05
56941	HMCES	ENST00000502878.6	ENST00000383463.9	0.8125	0.742545	0.372596	0.563465	[]	1.05993e-05	1.00046e-05
9521	EEF1E1	ENST00000429723.6	ENST00000488226.2	0.8125	0.595025	0.550422	0.52444	[]	9.62613e-06	9.09747e-06
10016	PDCD6	ENST00000505221.5	ENST00000505526.1	0.8125	0.525879	0.470584	0.399131	[]	0.0192894	0.0126975
9622	KLK4	ENST00000593885.1	ENST00000431178.2	0.8125	0.663266	0.333671	0.679574	['PF00089']	0.0122852	0.00852559
1742	DLG4	ENST00000451807.7	ENST00000486626.8	0.8125	0.819822	0.312969	0.818796	['PF10608', 'PF10600']	8.50008e-08	8.36104e-08
56171	DNAH7	ENST00000410072.5	ENST00000438565.1	0.8125	0.685231	0.342958	0.573768	[]	6.91782e-05	6.3136e-05
80344	DCAF11	ENST00000646037.1	ENST00000646353.1	0.8125	0.502398	0.334018	0.472863	[]	0.0294144	0.0182155
51092	SIDT2	ENST00000278951.11	ENST00000532062.1	0.808333	0.570821	0.248168	0.734836	[]	0.00445622	0.00340284
387267	KRTAP5-4	ENST00000630519.1	ENST00000611225.1	0.803571	0.833458	0.574828	0.522933	['PF13885']	0.0128609	0.00888369
119710	IFTAP	ENST00000617650.5	ENST00000531554.6	0.803571	0.501463	0.219074	0.785211	[]	0.00394862	0.00304482
9776	ATG13	ENST00000529395.1	ENST00000525009.5	0.803571	0.566273	0.234739	0.382391	[]	0.00725855	0.00531774
130617	ZFAND2B	ENST00000444522.6	ENST00000409097.5	0.803571	0.788719	0.211688	0.554968	[]	0.0518028	0.0289335
10544	PROCR	ENST00000635377.1	ENST00000634509.1	0.802083	0.75291	0.471417	0.601635	['PF16497']	3.28494e-05	3.04189e-05
122786	FRMD6	ENST00000557405.1	ENST00000356218.8	0.802083	0.795779	0.37651	0.587647	['PF09380', 'PF09379']	9.41414e-05	8.54202e-05
4358	MPV17	ENST00000233545.6	ENST00000380044.6	0.8	0.548271	0.42921	0.351687	[]	0.00223088	0.0017883
339559	ZFP69	ENST00000372705.3	ENST00000372706.6	0.8	0.734738	0.564136	0.57186	[]	0.00299758	0.00235815
5538	PPT1	ENST00000641924.1	ENST00000641471.1	0.8	0.660403	0.424674	0.559268	['PF02089']	1.17238e-06	1.1353e-06
2551	GABPA	ENST00000354828.7	ENST00000400075.4	0.791667	0.719604	0.508997	0.57381	[]	3.08076e-05	2.85622e-05
25780	RASGRP3	ENST00000442390.5	ENST00000437184.5	0.791667	0.669436	0.282472	0.695579	[]	0.0169507	0.0113403
5641	LGMN	ENST00000553802.5	ENST00000553918.1	0.791667	0.56179	0.286464	0.514442	['PF01650']	0.00339071	0.00264309
54536	EXOC6	ENST00000495132.5	ENST00000371552.8	0.791667	0.673015	0.242264	0.534452	['PF04091']	3.68857e-06	3.52714e-06
83450	DRC3	ENST00000582416.5	ENST00000399187.6	0.791667	0.583768	0.430866	0.511882	['PF14580']	0.0461274	0.0263014
5226	PGD	ENST00000483936.5	ENST00000491493.5	0.791667	0.533107	0.208521	0.777189	['PF03446']	0.00346112	0.00269376
55125	CEP192	ENST00000508150.2	ENST00000430049.6	0.791667	0.596558	0.219067	0.437142	[]	0.039644	0.023308
54816	ZNF280D	ENST00000558320.5	ENST00000558002.5	0.791667	0.672818	0.272206	0.474429	['PF13836']	2.5514e-05	2.37317e-05
101929926	TEX51	ENST00000441412.3	ENST00000643416.1	0.791667	0.621162	0.394716	0.407216	[]	0.00171017	0.00139221
55680	RUFY2	ENST00000463210.6	ENST00000388768.6	0.791667	0.674228	0.260698	0.726755	['PF02759', 'PF01363']	0.0129509	0.00893669
23345	SYNE1	ENST00000423061.6	ENST00000474655.6	0.791667	0.560177	0.201442	0.499456	['PF10541', 'PF00435', 'PF00307']	0.000509718	0.000439556
6795	AURKC	ENST00000601799.5	ENST00000448930.5	0.791667	0.596199	0.307886	0.633205	['PF00069']	0.0208565	0.0135794
100133315	nan	ENST00000532852.5	ENST00000534704.5	0.791667	0.825607	0.256347	0.689035	[]	3.19632e-08	3.15672e-08
3420	IDH3B	ENST00000477689.2	ENST00000613370.1	0.791667	0.629713	0.34076	0.690477	['PF00180']	0.0578647	0.0316197
9686	VGLL4	ENST00000430365.7	ENST00000417466.5	0.791667	0.555315	0.228925	0.616594	[]	1.64625e-05	1.54313e-05
85021	REPS1	ENST00000478483.6	ENST00000483468.5	0.791667	0.55114	0.390921	0.593591	[]	0.000505928	0.000436391
55070	DET1	ENST00000557837.1	ENST00000564406.5	0.791667	0.550638	0.309425	0.716065	['PF09737']	0.00707363	0.00519571
90634	N4BP2L1	ENST00000459716.6	ENST00000343281.9	0.791667	0.528416	0.345141	0.616466	[]	6.23678e-05	5.704e-05
5277	PIGA	ENST00000638131.1	ENST00000634640.1	0.791667	0.628782	0.237538	0.468066	[]	2.02996e-08	2.00758e-08
6530	SLC6A2	ENST00000379906.6	ENST00000566163.5	0.791667	0.858373	0.322071	0.67899	[]	8.25381e-07	8.014e-07
9235	IL32	ENST00000551122.5	ENST00000530538.6	0.7875	0.567856	0.203371	0.834897	[]	4.69167e-06	4.47246e-06
4040	LRP6	ENST00000626698.1	ENST00000626182.1	0.785714	0.639975	0.675066	0.646855	['PF14670', 'PF00057']	0.004751	0.00360973
57646	USP28	ENST00000535607.5	ENST00000537706.5	0.785714	0.530792	0.467452	0.611436	['PF00443']	0.000629379	0.000538629
80254	CEP63	ENST00000383229.8	ENST00000682858.1	0.785714	0.710282	0.340494	0.629962	['PF17045']	0.0162641	0.0109309
3429	IFI27	ENST00000627111.2	ENST00000631302.2	0.785714	0.502333	0.522386	0.537599	['PF06140']	0.000989242	0.000830506
998	CDC42	ENST00000400259.5	ENST00000315554.13	0.785714	0.524281	0.600802	0.599815	[]	0.0109942	0.00772623
2204	FCAR	ENST00000617610.4	ENST00000622491.4	0.783333	0.761723	0.213958	0.758771	[]	1.21702e-05	1.14639e-05
9414	TJP2	ENST00000348208.9	ENST00000648402.1	0.78125	0.543847	0.329192	0.381855	['PF07653', 'PF00625']	0.00150871	0.00123795
11284	PNKP	ENST00000636840.1	ENST00000627317.1	0.78125	0.751363	0.384013	0.564631	['PF08645']	3.52744e-07	3.44611e-07
5893	RAD52	ENST00000468231.5	ENST00000397230.6	0.78125	0.713472	0.455222	0.512395	['PF04098']	0.00201491	0.0016249
374868	ATP9B	ENST00000633480.1	ENST00000587919.1	0.78125	0.743494	0.244053	0.676569	[]	0.000130247	0.000117325
4357	MPST	ENST00000341116.7	ENST00000404802.7	0.78125	0.648897	0.367275	0.594739	[]	2.05512e-06	1.97912e-06
583	BBS2	ENST00000683690.1	ENST00000683020.1	0.78125	0.601613	0.247077	0.698428	[]	1.58464e-06	1.53007e-06
4772	NFATC1	ENST00000591814.5	ENST00000253506.9	0.78125	0.768054	0.416194	0.640268	[]	8.16302e-05	7.42872e-05
1894	ECT2	ENST00000415665.5	ENST00000392692.8	0.78125	0.785555	0.479032	0.509384	['PF00621', 'PF00533', 'PF12738']	4.27565e-07	4.17299e-07
7173	TPO	ENST00000622050.4	ENST00000625313.2	0.78125	0.639938	0.258808	0.432674	['PF07645']	0.0158866	0.0107002
4061	LY6E	ENST00000632618.1	ENST00000633934.1	0.78125	0.696204	0.408333	0.648158	[]	0.00275052	0.00217664
84513	PLPP5	ENST00000531109.5	ENST00000531823.5	0.78125	0.530731	0.42878	0.628221	['PF01569']	4.24773e-08	4.19065e-08
4723	NDUFV1	ENST00000529927.5	ENST00000322776.11	0.78125	0.51858	0.229274	0.600926	[]	0.00102598	0.000859981
2184	FAH	ENST00000537726.5	ENST00000561353.2	0.78125	0.757289	0.705583	0.5625	[]	2.06337e-06	1.98695e-06
51128	SAR1B	ENST00000509730.5	ENST00000502539.5	0.78125	0.756571	0.347123	0.3798	[]	0.000114106	0.000103045
55768	NGLY1	ENST00000428257.5	ENST00000308710.9	0.78125	0.543406	0.225465	0.800145	[]	3.05333e-06	2.92513e-06
80344	DCAF11	ENST00000644190.1	ENST00000646353.1	0.78125	0.610312	0.291363	0.56913	[]	0.000103824	9.39975e-05
93436	ARMC6	ENST00000540792.5	ENST00000535288.1	0.78125	0.753086	0.607482	0.400784	['PF00514']	1.20767e-08	1.19605e-08
3371	TNC	ENST00000534839.1	ENST00000350763.9	0.78125	0.55289	0.435994	0.380769	['PF18720', 'PF00147', 'PF07974', 'PF00041']	0.000689772	0.000587912
533	ATP6V0B	ENST00000472174.7	ENST00000498208.1	0.78125	0.591696	0.285848	0.420279	['PF00137']	0.00107028	0.000894902
4637	MYL6	ENST00000547649.5	ENST00000549392.5	0.78125	0.581519	0.239878	0.540471	[]	6.57068e-05	6.002e-05
672	BRCA1	ENST00000471181.7	ENST00000489037.1	0.78125	0.695187	0.215662	0.319223	['PF15227', 'PF12820', 'PF00533', 'PF00097']	2.04516e-09	2.03314e-09
57459	GATAD2B	ENST00000637331.1	ENST00000637918.1	0.78125	0.549092	0.392365	0.647889	[]	0.00552845	0.00415051
55653	BCAS4	ENST00000358791.9	ENST00000445038.5	0.78125	0.631056	0.500095	0.605064	[]	2.48865e-06	2.39058e-06
79718	TBL1XR1	ENST00000631253.2	ENST00000630833.2	0.78125	0.651068	0.363968	0.553812	['PF08513']	0.000166576	0.000149143
29841	GRHL1	ENST00000464418.5	ENST00000472167.5	0.78125	0.697825	0.381229	0.530798	[]	0.000167917	0.000150292
55786	ZNF415	ENST00000500065.8	ENST00000595174.5	0.78125	0.552652	0.22919	0.550079	['PF00096']	0.00732789	0.00536402
10193	RNF41	ENST00000551711.5	ENST00000615206.4	0.78125	0.547813	0.350006	0.563381	['PF13923']	0.00711855	0.00522504
55209	SETD5	ENST00000415650.5	ENST00000468208.2	0.78125	0.709222	0.382132	0.674356	[]	7.13845e-08	7.02743e-08
92106	OXNAD1	ENST00000627468.2	ENST00000452581.5	0.78125	0.541735	0.266509	0.694437	['PF00175']	0.0104784	0.00740005
5788	PTPRC	ENST00000575923.5	ENST00000574718.2	0.78125	0.552188	0.26068	0.702854	['PF12567', 'PF12453', 'PF00041']	5.70858e-08	5.62557e-08
7046	TGFBR1	ENST00000550253.1	ENST00000548365.5	0.78125	0.699966	0.66582	0.468315	['PF00069', 'PF08515']	1.13681e-07	1.11659e-07
7139	TNNT2	ENST00000509001.5	ENST00000367320.6	0.78125	0.70089	0.243036	0.698619	[]	5.45676e-05	5.00471e-05
5213	PFKM	ENST00000552792.5	ENST00000550345.6	0.78125	0.668883	0.276432	0.492958	[]	5.39821e-05	4.95152e-05
9489	PGS1	ENST00000586355.1	ENST00000592043.5	0.78125	0.549431	0.603376	0.577491	[]	2.93163e-05	2.71938e-05
3360	HTR4	ENST00000521530.5	ENST00000631296.1	0.78125	0.716432	0.348643	0.540674	[]	0.000428578	0.000372059
4176	MCM7	ENST00000354230.7	ENST00000343023.10	0.78125	0.710496	0.470034	0.601213	['PF00493', 'PF14551', 'PF17855']	2.9707e-06	2.84691e-06
339122	RAB43	ENST00000393307.5	ENST00000457077.1	775	0.672687	0.392821	0.61459	[]	0.00094041	0.000791603
64087	MCCC2	ENST00000509539.3	ENST00000628716.2	775	0.5596	0.264009	0.439168	['PF01039']	0.0589652	0.0320985
23	ABCF1	ENST00000457078.6	ENST00000452530.6	775	0.581923	0.303828	0.531449	[]	0.0103835	0.00734092
5275	SERPINB13	ENST00000438844.1	ENST00000431153.5	775	0.637224	0.502596	0.571804	['PF00079']	0.00765493	0.00558326
5425	POLD2	ENST00000433715.5	ENST00000610533.6	0.770833	0.553074	0.563348	0.317902	['PF04042']	0.00169131	0.00137777
950	SCARB2	ENST00000638663.1	ENST00000638295.1	0.770833	0.662028	0.341114	0.585504	['PF01130']	2.77857e-07	2.71789e-07
6442	SGCA	ENST00000504073.2	ENST00000512526.2	0.770833	0.558061	0.430341	0.549913	[]	7.17639e-05	6.54582e-05
4931	NVL	ENST00000461546.2	ENST00000470989.5	0.770833	0.543356	0.378849	0.321803	['PF16725']	0.00033258	0.000291503
728269	MAGEA9B	ENST00000595065.6	ENST00000593349.5	0.770833	0.720119	0.55245	0.551006	['PF12440']	0.000102683	9.29958e-05
51447	IP6K2	ENST00000328631.10	ENST00000431721.6	0.770833	0.640337	0.222436	0.61255	['PF03770']	0.00116698	0.00097102
390940	PINLYP	ENST00000599207.6	ENST00000569031.6	0.770833	0.685737	0.429405	0.549507	['PF02988']	0.000272075	0.000240027
9069	CLDN12	ENST00000427904.1	ENST00000394605.2	0.770833	0.526237	0.253686	0.719687	[]	0.000273369	0.00024114
3112	HLA-DOB	ENST00000477041.5	ENST00000447178.6	0.766667	0.526087	0.266683	0.777425	['PF00969', 'PF07654']	1.26517e-06	1.22435e-06
8671	SLC4A4	ENST00000351898.10	ENST00000512686.5	0.766667	0.678538	0.221005	0.334851	[]	8.84237e-07	8.58115e-07
83448	PUS7L	ENST00000547156.1	ENST00000344862.10	0.7625	0.731339	0.418672	0.522069	[]	0.0104624	0.00739034
55704	CCDC88A	ENST00000413716.7	ENST00000644193.1	0.760417	0.523984	0.233884	0.535651	['PF19047']	0.000380429	0.000331745
54620	FBXL19	ENST00000471231.6	ENST00000562319.7	0.760417	0.651025	0.492844	0.645406	['PF02008', 'PF16866']	2.3136e-07	2.26493e-07
3066	HDAC2	ENST00000520895.5	ENST00000522371.5	0.760417	0.524778	0.243655	0.51097	[]	0.0164659	0.0110475
203	AK1	ENST00000644144.2	ENST00000550992.1	0.760417	0.591958	0.437573	0.682581	['PF00406']	0.000246278	0.000217944
85019	TMEM241	ENST00000460322.5	ENST00000383233.8	0.758333	0.771349	0.201986	0.332888	[]	2.74662e-05	2.55137e-05
25970	SH2B1	ENST00000618521.4	ENST00000567536.5	0.758333	0.66021	0.272952	0.383999	['PF08916', 'PF00169', 'PF00017']	2.08062e-06	2.0034e-06
8242	KDM5C	ENST00000375379.7	ENST00000375383.7	0.75	0.841273	0.278342	0.601864	[]	0.033699	0.0204163
201140	DHRS7C	ENST00000571771.5	ENST00000571134.2	0.75	0.602785	0.2753	0.602843	[]	0.00414266	0.00318051
79065	ATG9A	ENST00000428226.5	ENST00000409033.7	0.75	0.806479	0.303296	0.343977	['PF04109']	0.0495127	0.0278732
57335	ZNF286A	ENST00000421016.5	ENST00000583031.5	0.75	0.725851	0.287103	0.457581	['PF00096', 'PF13465', 'PF01352']	0.002339	0.00186954
7249	TSC2	ENST00000642365.1	ENST00000439673.6	0.75	0.519243	0.224597	0.46101	['PF11864']	0.00230212	0.00184155
51752	ERAP1	ENST00000503921.5	ENST00000507154.1	0.75	0.650162	0.5701	0.501743	['PF17900']	0.0405627	0.0237426
1801	DPH1	ENST00000607788.2	ENST00000570833.5	0.75	0.534045	0.294621	0.469365	['PF01866']	0.0404933	0.0237134
10983	CCNI	ENST00000507788.2	ENST00000515468.1	0.75	0.817947	0.509109	0.629875	[]	6.9228e-06	6.57163e-06
79258	MMEL1	ENST00000611357.4	ENST00000629675.2	0.75	0.700521	0.218194	0.583192	['PF05649']	0.010018	0.00710791
23558	WBP2	ENST00000585462.5	ENST00000591831.5	0.75	0.61329	0.22698	0.615172	['PF02893']	0.00213237	0.00171472
79741	CCDC7	ENST00000476558.7	ENST00000545067.6	0.75	0.614896	0.249873	0.641376	[]	0.0184711	0.0122259
78987	CRELD1	ENST00000435417.3	ENST00000491527.2	0.75	0.507722	0.318523	0.555685	[]	0.00917408	0.00656937
10367	MICU1	ENST00000398763.8	ENST00000476605.7	0.75	0.524893	0.208772	0.525058	['PF13202', 'PF13833']	0.0110505	0.00776151
56987	BBX	ENST00000449213.5	ENST00000456817.5	0.75	0.56652	0.300093	0.437797	['PF00505']	0.00206843	0.00166568
3109	HLA-DMB	ENST00000448590.1	ENST00000437382.5	0.75	0.781595	0.229603	0.452936	['PF00969', 'PF07654']	0.0545589	0.0301686
9736	USP34	ENST00000398571.7	ENST00000453133.1	0.75	0.53554	0.410115	0.642068	['PF12030', 'PF00443']	0.00405362	0.00311754
1386	ATF2	ENST00000409437.5	ENST00000409833.5	0.75	0.588496	0.337329	0.69698	['PF00170']	0.00738258	0.0054015
26038	CHD5	ENST00000377999.5	ENST00000491020.1	0.75	0.781393	0.324728	0.779503	[]	6.37033e-08	6.27531e-08
253461	ZBTB38	ENST00000321464.7	ENST00000509813.1	0.75	0.593854	0.250342	0.623396	['PF00651']	0.0243813	0.0155419
170371	TMEM273	ENST00000374156.8	ENST00000374153.7	0.75	0.656013	0.216761	0.711231	['PF14986']	0.0196409	0.012898
104909134	CRHR1	ENST00000617905.4	ENST00000632552.1	0.75	0.592799	0.25525	0.376695	['PF00002', 'PF02793']	0.00513056	0.00387454
80279	CDK5RAP3	ENST00000580391.5	ENST00000536708.6	0.75	0.507565	0.239598	0.709232	['PF05600']	0.0197275	0.0129462
8555	CDC14B	ENST00000375241.6	ENST00000375240.7	0.75	0.624592	0.302823	0.589953	[]	0.0372516	0.0221594
9440	MED17	ENST00000533359.5	ENST00000638487.1	0.75	0.508169	0.21333	0.525065	[]	0.0390866	0.0230607
266629	SEC14L3	ENST00000401751.5	ENST00000435069.1	0.75	0.539482	0.434195	0.597502	[]	0.0569939	0.0312371
256471	MFSD8	ENST00000641686.2	ENST00000641658.1	0.75	0.668546	0.208033	0.388145	['PF07690']	0.0076216	0.00556012
26234	FBXL5	ENST00000507899.1	ENST00000511441.5	0.75	0.614335	0.533911	0.51876	[]	0.00188475	0.00152554
66005	CHID1	ENST00000323578.13	ENST00000534254.5	0.75	0.582932	0.385195	0.584441	['PF00704']	0.0387265	0.0228882
55635	DEPDC1	ENST00000489862.1	ENST00000525124.1	0.75	0.682817	0.340076	0.551362	[]	0.0240401	0.0153503
158431	ZNF782	ENST00000478850.5	ENST00000481138.6	0.75	0.519654	0.228565	0.648836	['PF00096']	0.0362832	0.0216991
3109	HLA-DMB	ENST00000451921.5	ENST00000448590.1	0.75	0.662457	0.321001	0.63394	['PF00969', 'PF07654']	0.0253507	0.0160662
55681	SCYL2	ENST00000550251.2	ENST00000635101.1	0.75	0.563755	0.358603	0.718649	['PF00069']	1.85748e-07	1.82053e-07
81539	SLC38A1	ENST00000549049.5	ENST00000546893.5	0.75	0.637185	0.376846	0.575415	[]	0.0084838	0.00612512
11273	ATXN2L	ENST00000382686.8	ENST00000568266.5	0.75	0.73935	0.376301	0.639333	['PF07145']	9.72068e-08	9.55531e-08
799	CALCR	ENST00000423724.5	ENST00000649521.1	0.75	0.550763	0.254736	0.49308	['PF00002', 'PF02793']	0.0439229	0.0253054
56169	GSDMC	ENST00000619643.1	ENST00000276708.9	0.75	0.670271	0.612053	0.659482	[]	0.00300231	0.0023612
29844	TFPT	ENST00000611344.4	ENST00000391759.6	0.75	0.556823	0.481088	0.444706	[]	0.00581359	0.00434434
5892	RAD51D	ENST00000588594.5	ENST00000587405.5	0.75	0.528741	0.263383	0.42642	['PF08423']	0.00593046	0.00442568
54816	ZNF280D	ENST00000558002.5	ENST00000559237.5	0.75	0.73304	0.269155	0.305092	['PF13836']	0.0331286	0.0201359
3516	RBPJ	ENST00000510778.7	ENST00000680204.1	0.75	0.530159	0.219109	0.388331	[]	0.00297868	0.0023441
5094	PCBP2	ENST00000549863.5	ENST00000550585.5	0.75	0.653279	0.258632	0.654592	['PF00013']	0.00295252	0.00232461
7337	UBE3A	ENST00000566215.5	ENST00000648336.2	0.75	0.735717	0.271253	0.399671	[]	0.00633367	0.00470038
55161	TMEM33	ENST00000513558.1	ENST00000513702.5	0.75	0.650003	0.478972	0.507962	[]	0.00319929	0.0025043
8575	PRKRA	ENST00000432031.6	ENST00000457633.2	0.75	0.732097	0.306012	0.710315	['PF16482', 'PF00035']	0.00637657	0.00473025
7157	TP53	ENST00000510385.5	ENST00000610292.4	0.75	0.656041	0.218129	0.367564	['PF18521', 'PF07710']	0.00327539	0.00255933
150082	LCA5L	ENST00000451131.1	ENST00000434281.5	0.75	0.637824	0.517363	0.586077	[]	0.023233	0.0149071
22948	CCT5	ENST00000625723.1	ENST00000503454.5	0.75	0.541144	0.218648	0.738277	[]	0.00953735	0.00679875
150684	COMMD1	ENST00000444166.1	ENST00000455659.1	0.75	0.560678	0.219519	0.783717	[]	0.00650414	0.00481526
84166	NLRC5	ENST00000545081.5	ENST00000538453.5	0.75	0.628317	0.31138	0.473913	[]	0.0108166	0.00761463
8605	PLA2G4C	ENST00000601946.1	ENST00000596352.5	0.75	0.513314	0.610718	0.564116	[]	0.0038713	0.00298859
11273	ATXN2L	ENST00000395547.6	ENST00000568266.5	0.75	0.50829	0.207707	0.391111	['PF07145']	0.00278906	0.00220524
284613	CYB561D1	ENST00000393709.3	ENST00000496961.5	0.75	0.753503	0.292294	0.673977	['PF03188']	0.0488533	0.0275594
388284	C16orf86	ENST00000403458.9	ENST00000602987.1	0.75	0.503162	0.440877	0.690418	[]	0.00278185	0.00219995
9332	CD163	ENST00000537626.5	ENST00000396620.7	0.75	0.622113	0.20084	0.805883	[]	0.0173752	0.0115854
10169	SERF2	ENST00000381359.5	ENST00000430901.1	0.75	0.557118	0.371206	0.483626	['PF04419']	0.0370936	0.0220807
23562	CLDN14	ENST00000399139.5	ENST00000399135.6	0.75	0.674604	0.258199	0.712242	[]	0.0490277	0.0276454
25962	VIRMA	ENST00000523263.1	ENST00000517624.1	0.75	0.635714	0.291377	0.554437	[]	0.0083709	0.0060509
30834	POLR1H	ENST00000400662.7	ENST00000383613.6	0.75	0.697036	0.481555	0.541543	[]	0.00688935	0.00507318
26043	UBXN7	ENST00000296328.9	ENST00000413584.1	0.75	0.706239	0.604649	0.630539	['PF13899', 'PF00789']	0.0025917	0.00205813
10169	SERF2	ENST00000381359.5	ENST00000409291.5	0.75	0.713064	0.264373	0.345598	['PF04419']	0.00816112	0.00591468
5325	PLAGL1	ENST00000444202.5	ENST00000417959.4	0.75	0.66594	0.304421	0.362206	[]	0.058895	0.0320708
26118	WSB1	ENST00000579733.5	ENST00000583193.5	0.75	0.748759	0.360295	0.388923	['PF00400']	0.000301879	0.00026543
6442	SGCA	ENST00000504073.2	ENST00000502555.5	0.75	0.516016	0.442728	0.624038	[]	0.00023651	0.00020958
83856	FSD1L	ENST00000481272.6	ENST00000374707.1	0.75	0.551352	0.316609	0.725829	[]	0.0697222	0.0365655
51081	MRPS7	ENST00000581993.5	ENST00000579761.5	0.75	0.537066	0.260075	0.751086	[]	0.0697222	0.0365655
57035	RSRP1	ENST00000568701.1	ENST00000431849.3	0.75	0.531169	0.263848	0.300651	[]	0.000788207	0.000668448
51604	PIGT	ENST00000640175.1	ENST00000638277.1	0.75	0.73632	0.273488	0.677944	[]	5.37679e-10	5.35757e-10
2530	FUT8	ENST00000557338.5	ENST00000553924.5	0.75	0.786009	0.36705	0.619816	[]	0.00080749	0.000684046
54796	BNC2	ENST00000411752.5	ENST00000613349.4	0.75	0.741457	0.47862	0.722909	[]	0.000206728	0.000183913
1436	CSF1R	ENST00000543093.1	ENST00000504875.5	0.75	0.505466	0.371323	0.700599	['PF00047']	0.000201385	0.000179292
60437	CDH26	ENST00000456106.1	ENST00000348616.9	0.75	0.651337	0.379883	0.739744	['PF00028']	0.000196271	0.000174849
1457	CSNK2A1	ENST00000608066.6	ENST00000644885.1	0.75	0.679005	0.328415	0.302288	['PF07714']	0.000187818	0.000167531
1153	CIRBP	ENST00000587896.6	ENST00000591659.5	0.75	0.743072	0.56326	0.561693	[]	0.000187269	0.000167055
56911	MAP3K7CL	ENST00000419845.5	ENST00000399934.5	0.75	0.643498	0.33669	0.473114	[]	0.0688476	0.0362209
5970	RELA	ENST00000532999.5	ENST00000527874.1	0.75	0.63303	0.281211	0.678504	['PF16179']	0.00015316	0.000137421
253650	ANKRD18A	ENST00000399703.6	ENST00000602295.5	0.75	0.763232	0.386211	0.637966	['PF13857', 'PF12796', 'PF14915']	0.079668	0.0404006
6789	STK4	ENST00000499879.6	ENST00000474717.2	0.75	0.770115	0.418807	0.584851	['PF11629']	0.000146744	0.000131823
84894	LINGO1	ENST00000561030.5	ENST00000561686.5	0.75	0.516488	0.292364	0.697782	['PF07679', 'PF13306']	0.0905762	0.0445041
533	ATP6V0B	ENST00000498664.1	ENST00000498208.1	0.75	0.589238	0.231689	0.542157	['PF00137']	0.00100193	0.000840676
5096	PCCB	ENST00000478469.5	ENST00000484181.5	0.75	0.587956	0.228102	0.664015	['PF01039']	0.000708323	0.000603048
6217	RPS16	ENST00000599539.5	ENST00000339471.8	0.75	0.545852	0.324949	0.735599	[]	0.000249844	0.000220977
26140	TTLL3	ENST00000439814.5	ENST00000496246.5	0.75	0.721676	0.274661	0.677189	[]	0.000103314	9.35499e-05
340277	FAM221A	ENST00000409192.7	ENST00000429719.5	0.75	0.620599	0.314765	0.614361	['PF14753']	0.0717298	0.0372785
51763	INPP5K	ENST00000477910.5	ENST00000320345.10	0.75	0.603294	0.441827	0.564357	['PF17751']	0.000445806	0.000386473
4698	NDUFA5	ENST00000355749.7	ENST00000378795.9	0.75	0.724336	0.3338	0.575481	[]	0.000367471	0.000320877
51338	MS4A4A	ENST00000343968.8	ENST00000337908.5	0.75	0.502836	0.267314	0.730356	['PF04103']	7.58168e-07	7.3682e-07
79027	ZNF655	ENST00000427931.5	ENST00000422164.5	0.75	0.625766	0.206761	0.668736	[]	0.000342609	0.000299951
8725	URI1	ENST00000570564.5	ENST00000574233.5	0.75	0.599549	0.63315	0.620479	[]	0.000479845	0.000414805
4317	MMP8	ENST00000532799.1	ENST00000531168.1	0.75	0.507564	0.276281	0.314695	[]	0.0809451	0.040874
55729	ATF7IP	ENST00000536279.1	ENST00000542991.1	0.75	0.521467	0.481552	0.570917	[]	0.0837411	0.0419144
83715	ESPN	ENST00000633239.1	ENST00000632803.1	0.75	0.567608	0.285287	0.63032	['PF02205']	0.000304841	0.000267943
9101	USP8	ENST00000561330.1	ENST00000625664.2	0.75	0.503793	0.220458	0.675021	[]	0.000303242	0.000266594
23175	LPIN1	ENST00000256720.6	ENST00000396097.5	0.75	0.575854	0.607406	0.62012	[]	0.000298876	0.000262862
27129	HSPB7	ENST00000406363.2	ENST00000375718.4	0.75	0.540376	0.329393	0.459555	[]	0.0859369	0.0427521
5892	RAD51D	ENST00000588594.5	ENST00000394589.8	0.75	0.72225	0.36831	0.515681	['PF08423']	0.000576716	0.000494963
64682	ANAPC1	ENST00000451367.3	ENST00000628342.1	0.75	0.511138	0.25308	0.74511	[]	0.000596509	0.000511341
8543	LMO4	ENST00000370542.1	ENST00000370544.10	0.75	0.828722	0.228279	0.734932	[]	0.000596509	0.000511341
9374	PPT2	ENST00000547646.2	ENST00000493809.5	0.75	0.689662	0.200947	0.394646	['PF02089']	0.000633335	0.000541789
7337	UBE3A	ENST00000566215.5	ENST00000635914.1	0.75	0.589107	0.264355	0.385914	[]	0.000282316	0.000248763
9444	QKI	ENST00000544823.5	ENST00000537883.5	0.75	0.821184	0.332386	0.77397	['PF00013', 'PF16551']	0.000271854	0.000239841
1822	ATN1	ENST00000396684.3	ENST00000356654.8	0.75	0.6589	0.587441	0.565664	[]	0.000104193	9.43105e-05
53373	TPCN1	ENST00000335509.11	ENST00000552897.5	0.75	0.76517	0.502909	0.434313	['PF00520']	0.000873297	0.000737586
51246	SHISA5	ENST00000441507.1	ENST00000612611.1	0.75	0.508433	0.254735	0.647739	[]	0.0907495	0.0445613
391	RHOG	ENST00000396979.1	ENST00000533217.1	0.75	0.589	0.461005	0.589682	[]	2.96081e-06	2.8376e-06
9091	PIGQ	ENST00000470411.2	ENST00000638143.1	0.75	0.875751	0.394698	0.647894	[]	3.28585e-05	3.04267e-05
8633	UNC5C	ENST00000513796.5	ENST00000504962.1	0.75	0.648617	0.387663	0.327331	['PF00791', 'PF17217', 'PF00090']	2.64881e-05	2.46215e-05
6472	SHMT2	ENST00000557427.5	ENST00000557433.5	0.75	0.538736	0.227275	0.474683	['PF00464']	0.00108147	0.000903589
129685	TAF8	ENST00000472818.5	ENST00000482432.1	0.75	0.6802	0.482233	0.690843	[]	2.40316e-05	2.23724e-05
1500	CTNND1	ENST00000533667.5	ENST00000532463.5	0.75	0.500616	0.355975	0.750006	[]	1.76632e-05	1.65261e-05
6942	TCF20	ENST00000635601.2	ENST00000628031.2	0.75	0.756309	0.294373	0.661759	[]	1.76632e-05	1.65261e-05
3778	KCNMA1	ENST00000638895.1	ENST00000639205.1	0.75	0.928504	0.208334	0.732944	[]	1.74618e-05	1.63503e-05
50484	RRM2B	ENST00000522394.1	ENST00000621845.1	0.75	0.548462	0.208877	0.764923	['PF00268']	1.70397e-05	1.59628e-05
79042	TSEN34	ENST00000429671.7	ENST00000614948.4	0.75	0.607187	0.257881	0.532613	[]	0.00141064	0.00116234
9622	KLK4	ENST00000431178.2	ENST00000324041.5	0.75	0.626956	0.285025	0.417795	[]	1.59949e-05	1.50016e-05
8473	OGT	ENST00000373719.8	ENST00000444774.3	0.75	0.637915	0.353704	0.822118	['PF00515', 'PF13844', 'PF13424', 'PF13181']	4.66706e-06	4.44944e-06
26234	FBXL5	ENST00000507899.1	ENST00000510802.5	0.75	0.703824	0.398263	0.402452	[]	1.10323e-05	1.04088e-05
65010	SLC26A6	ENST00000431213.5	ENST00000455886.6	0.75	0.50731	0.257428	0.622979	['PF01740', 'PF00916']	0.104834	0.0495583
11158	RABL2B	ENST00000395591.5	ENST00000395590.5	0.75	0.691402	0.267165	0.372521	['PF08477', 'PF00071']	5.01196e-06	4.77489e-06
6605	SMARCE1	ENST00000580419.6	ENST00000642459.1	0.75	0.796946	0.243052	0.40646	[]	7.21579e-06	6.84476e-06
54839	LRRC49	ENST00000558456.5	ENST00000559670.5	0.75	0.649802	0.263315	0.839348	[]	0.0017042	0.00138763
83463	MXD3	ENST00000427908.6	ENST00000423571.6	0.75	0.742947	0.409152	0.581479	[]	6.93109e-06	6.57898e-06
51773	RSF1	ENST00000480887.5	ENST00000531026.5	0.75	0.520008	0.271374	0.633386	[]	0.101863	0.0485466
100507547	PRRT1	ENST00000419655.6	ENST00000423671.5	0.75	0.68745	0.238141	0.89304	[]	6.43186e-07	6.2587e-07
9730	DCAF1	ENST00000504652.5	ENST00000335891.5	0.75	0.660921	0.459256	0.680292	[]	0.00125584	0.00104126
89797	NAV2	ENST00000525322.5	ENST00000533917.5	0.75	0.571931	0.325927	0.545334	[]	0.0011942	0.000992594
11282	MGAT4B	ENST00000638393.1	ENST00000639538.1	0.75	0.596036	0.29101	0.726613	[]	2.82612e-06	2.7109e-06
8745	ADAM23	ENST00000444281.1	ENST00000374415.7	0.75	0.65671	0.431279	0.657894	['PF07974', 'PF01421', 'PF00200', 'PF01562', 'PF08516']	7.24225e-05	6.60454e-05
138046	RALYL	ENST00000521376.1	ENST00000521695.5	0.75	0.55999	0.268754	0.688248	['PF00076']	0.0925849	0.0452245
4355	MPP2	ENST00000521178.5	ENST00000523934.5	0.75	0.549828	0.332718	0.739071	[]	6.00495e-05	5.49541e-05
4931	NVL	ENST00000467882.5	ENST00000470989.5	0.75	0.617405	0.360722	0.406232	[]	0.0664383	0.0352316
57644	MYH7B	ENST00000433934.2	ENST00000435272.5	0.75	0.716057	0.259873	0.577401	[]	0.0914583	0.0448049
51281	ANKMY1	ENST00000391987.5	ENST00000272972.7	0.75	0.507171	0.297438	0.459138	['PF00023', 'PF01753', 'PF12796']	0.101321	0.0483414
432	ASGR1	ENST00000380920.8	ENST00000574388.5	0.75	0.520792	0.267591	0.350559	[]	0.0665571	0.0352828
89846	FGD3	ENST00000468206.6	ENST00000337352.10	0.75	0.587379	0.233032	0.782333	[]	2.82612e-06	2.7109e-06
3113	HLA-DPA1	ENST00000452619.1	ENST00000456525.1	0.75	0.700468	0.236624	0.699572	[]	0.00109783	0.000916492
92482	BBIP1	ENST00000436562.1	ENST00000423273.5	0.741667	0.689887	0.475557	0.502084	[]	0.00116768	0.000971562
388743	CAPN8	ENST00000442247.5	ENST00000465098.1	0.739583	0.552143	0.228348	0.311515	['PF00648']	0.0107938	0.00760037
79065	ATG9A	ENST00000429920.1	ENST00000409033.7	0.739583	0.66246	0.271152	0.394806	['PF04109']	1.51232e-07	1.48376e-07
8650	NUMB	ENST00000535282.5	ENST00000554546.5	0.7375	0.513535	0.33952	0.529943	[]	0.000463086	0.000400803
5710	PSMD4	ENST00000368881.8	ENST00000437736.5	0.732143	0.62445	0.399034	0.615455	['PF02809']	0.00452299	0.00345074
10659	CELF2	ENST00000608830.5	ENST00000609870.5	0.732143	0.558106	0.326946	0.537025	['PF00076']	0.0684322	0.0360565
51368	TEX264	ENST00000341333.10	ENST00000425781.5	0.732143	0.529855	0.35203	0.554258	[]	0.00822909	0.00595917
29844	TFPT	ENST00000611344.4	ENST00000610802.4	0.732143	0.626287	0.532644	0.557985	[]	0.00265578	0.00210626
323	APBB2	ENST00000513611.5	ENST00000508593.6	0.732143	0.68365	0.337143	0.672998	[]	0.00144732	0.00119068
22807	IKZF2	ENST00000431520.5	ENST00000451136.6	0.732143	0.623592	0.449592	0.640329	['PF00096']	0.000567793	0.000487554
22807	IKZF2	ENST00000431520.5	ENST00000439848.5	0.732143	0.641413	0.245338	0.39603	[]	0.0556494	0.0306533
9194	SLC16A7	ENST00000550062.5	ENST00000549928.5	0.732143	0.542422	0.24364	0.652857	[]	0.00736419	0.00538887
57410	SCYL1	ENST00000531601.1	ENST00000524944.5	0.732143	0.663679	0.458367	0.62228	['PF00069']	0.000632381	0.000541009
9015	TAF1A	ENST00000352967.9	ENST00000391883.2	0.732143	0.605176	0.36884	0.529123	[]	0.0327909	0.0199665
8974	P4HA2	ENST00000379100.7	ENST00000439698.5	0.732143	0.655488	0.325777	0.658678	['PF13640']	0.000262786	0.000232107
11190	CEP250	ENST00000420564.5	ENST00000461386.5	0.732143	0.745309	0.430521	0.538806	['PF15035']	0.000208158	0.000185131
2264	FGFR4	ENST00000511076.1	ENST00000502906.5	0.732143	0.606959	0.287354	0.581245	['PF07679', 'PF13927']	0.000670091	0.00057179
93233	ODAD1	ENST00000674294.1	ENST00000315396.7	0.729167	0.784617	0.369457	0.550023	[]	0.105339	0.0497451
1778	DYNC1H1	ENST00000681822.1	ENST00000680423.1	0.729167	0.509699	0.38041	0.701948	[]	7.28214e-06	6.90687e-06
5238	PGM3	ENST00000512866.5	ENST00000504780.5	0.729167	0.651987	0.239612	0.551457	['PF02878', 'PF00408']	0.0367803	0.0219342
5277	PIGA	ENST00000634582.1	ENST00000634286.1	0.729167	0.740132	0.251039	0.453481	['PF13692']	1.09349e-06	1.05942e-06
311	ANXA11	ENST00000265447.8	ENST00000372231.7	0.729167	0.603872	0.261088	0.681563	[]	0.00182265	0.00147857
4317	MMP8	ENST00000532799.1	ENST00000533258.5	0.729167	0.507584	0.4532	0.509838	[]	0.000417146	0.000362467
66037	BOLL	ENST00000321801.11	ENST00000430004.5	0.729167	0.515123	0.300474	0.429399	[]	0.0705832	0.036858
3955	LFNG	ENST00000614382.1	ENST00000402506.5	0.729167	0.549903	0.266575	0.718305	[]	0.000857886	0.000725036
55871	CBWD1	ENST00000382447.8	ENST00000619157.4	725	0.704635	0.243853	0.38589	['PF07683', 'PF02492']	0.00251906	0.00200399
10533	ATG7	ENST00000423116.1	ENST00000419112.5	725	0.686242	0.263374	0.307821	[]	3.83104e-05	3.53787e-05
157570	ESCO2	ENST00000518262.5	ENST00000397418.4	725	0.531968	0.247753	0.813633	['PF13880']	0.0859521	0.0427565
79934	COQ8B	ENST00000601304.5	ENST00000676555.1	725	0.697699	0.231573	0.684808	[]	0.0139739	0.00955862
140691	TRIM69	ENST00000631458.1	ENST00000631740.1	725	0.536976	0.398727	0.682815	['PF00622']	3.21887e-08	3.17875e-08
10424	PGRMC2	ENST00000512483.5	ENST00000509070.1	725	0.650469	0.364669	0.526755	[]	0.0118538	0.0082607
7385	UQCRC2	ENST00000268379.9	ENST00000618892.1	725	0.693029	0.249615	0.770256	['PF05193']	0.0969224	0.0467897
23173	METAP1	ENST00000503247.5	ENST00000510107.5	725	0.548916	0.394982	0.632777	[]	0.0215131	0.0139516
1432	MAPK14	ENST00000468133.5	ENST00000474429.5	725	0.734333	0.226029	0.777091	['PF00069']	0.0294134	0.0182154
84909	AOPEP	ENST00000297979.9	ENST00000424143.5	725	0.720851	0.467103	0.634483	[]	0.0297175	0.0183807
54762	GRAMD1C	ENST00000358160.9	ENST00000484714.2	725	0.68564	0.280498	0.64921	['PF02893', 'PF16016']	0.00108127	0.000903449
84866	TMEM25	ENST00000527267.1	ENST00000411589.6	725	0.725132	0.240853	0.573681	['PF08205']	0.0364042	0.0217541
114905	C1QTNF7	ENST00000444304.3	ENST00000397700.6	725	0.542252	0.357353	0.727086	['PF00386']	0.000351202	0.000307198
8905	AP1S2	ENST00000545766.7	ENST00000450644.2	0.71875	0.50613	0.270731	0.715812	[]	0.000985356	0.000827593
55775	TDP1	ENST00000555880.5	ENST00000553617.5	0.71875	0.722833	0.314237	0.638496	[]	0.0312319	0.0191762
3066	HDAC2	ENST00000521610.5	ENST00000522371.5	0.71875	0.678272	0.277247	0.440374	[]	0.000111934	0.000101118
151306	GPBAR1	ENST00000479077.5	ENST00000519574.2	0.71875	0.799246	0.649009	0.598455	[]	9.32232e-05	8.46045e-05
7173	TPO	ENST00000346956.7	ENST00000625313.2	0.71875	0.668435	0.210216	0.645778	['PF07645']	0.000877016	0.000740457
55255	WDR41	ENST00000507029.5	ENST00000514559.5	0.71875	0.651595	0.204137	0.648075	[]	0.00922464	0.00660147
10525	HYOU1	ENST00000630669.3	ENST00000630070.2	0.71875	0.64559	0.221145	0.437063	[]	0.0458426	0.0261631
9892	SNAP91	ENST00000521616.5	ENST00000518309.6	0.71875	0.89462	0.271457	0.610786	['PF07651']	0.00123682	0.00102617
9921	RNF10	ENST00000538254.1	ENST00000540046.5	0.71875	0.535564	0.32852	0.607767	[]	0.0282936	0.017631
3360	HTR4	ENST00000521530.5	ENST00000520086.1	0.71875	0.703223	0.283975	0.37958	['PF00001']	1.33448e-06	1.29082e-06
5928	RBBP4	ENST00000475321.5	ENST00000482190.1	0.71875	0.720566	0.231488	0.562748	[]	0.0091185	0.00653353
54739	XAF1	ENST00000572546.5	ENST00000574394.5	0.71875	0.705122	0.358652	0.543692	[]	2.88475e-09	2.86542e-09
4849	CNOT3	ENST00000440571.6	ENST00000615532.4	0.71875	0.635292	0.377819	0.414539	['PF04065', 'PF04153']	5.22848e-05	4.79852e-05
6489	ST8SIA1	ENST00000404299.3	ENST00000261197.7	0.71875	0.586627	0.627111	0.631419	[]	0.00652696	0.00483125
53373	TPCN1	ENST00000335509.11	ENST00000547955.5	0.71875	0.749571	0.579588	0.439945	['PF00520']	0.000487679	0.000421281
79934	COQ8B	ENST00000595254.5	ENST00000676555.1	0.71875	0.5869	0.238043	0.51915	['PF03109']	0.00417845	0.00320521
3034	HAL	ENST00000544080.6	ENST00000546579.1	0.71875	0.540136	0.350936	0.598458	['PF00221']	0.023926	0.0152873
140461	ASB8	ENST00000548228.1	ENST00000545791.5	0.71875	0.604644	0.303101	0.543372	['PF12796']	0.0759924	0.0389398
10235	RASGRP2	ENST00000377497.7	ENST00000377494.5	0.71875	0.653181	0.367885	0.730257	[]	0.00185675	0.0015043
4600	MX2	ENST00000418103.2	ENST00000435611.6	0.71875	0.68913	0.248981	0.552544	['PF00350', 'PF02212', 'PF01031']	0.000366003	0.000319685
3163	HMOX2	ENST00000615778.4	ENST00000631540.1	0.71875	0.524317	0.255911	0.425554	[]	0.0013074	0.00108168
5317	PKP1	ENST00000263946.7	ENST00000367324.8	0.71875	0.613843	0.392191	0.610661	[]	0.00183115	0.00148499
728318	KRTAP9-1	ENST00000635603.1	ENST00000634235.1	0.71875	0.599001	0.322758	0.698811	[]	0.00131973	0.00109131
10385	BTN2A2	ENST00000490025.5	ENST00000472507.5	0.716667	0.645124	0.237543	0.403545	['PF13765']	0.0164744	0.0110525
51121	RPL26L1	ENST00000519522.1	ENST00000265100.6	0.716667	0.685557	0.368587	0.824804	['PF00467']	6.08547e-05	5.5683e-05
9091	PIGQ	ENST00000443147.5	ENST00000470411.2	0.716667	0.596236	0.24229	0.347129	[]	0.00129348	0.00107086
25988	HINFP	ENST00000527410.3	ENST00000530678.1	0.714286	0.607673	0.513829	0.601312	['PF13894', 'PF00096']	0.00191719	0.00155019
9913	SUPT7L	ENST00000337768.10	ENST00000406540.5	0.714286	0.512259	0.218441	0.572494	[]	0.0571344	0.0312983
8445	DYRK2	ENST00000543747.1	ENST00000344096.4	0.714286	0.596988	0.212987	0.761961	['PF00069']	0.00522999	0.00394331
3931	LCAT	ENST00000576450.1	ENST00000573538.5	0.714286	0.506324	0.269811	0.702505	['PF02450']	0.0169731	0.0113535
23583	SMUG1	ENST00000507904.5	ENST00000514685.5	0.714286	0.526946	0.526462	0.317134	[]	0.000675225	0.000575975
30000	TNPO2	ENST00000590781.1	ENST00000586775.5	0.714286	0.631495	0.306181	0.493546	[]	0.0915396	0.0448367
10529	NEBL	ENST00000481592.5	ENST00000473616.5	0.714286	0.527966	0.285603	0.6501	['PF00880']	0.0379877	0.022529
23152	CIC	ENST00000575287.1	ENST00000573349.5	0.714286	0.514458	0.526596	0.540452	[]	0.00307836	0.00241714
5998	RGS3	ENST00000462143.5	ENST00000467805.6	0.714286	0.532001	0.310899	0.396225	['PF00615']	0.072469	0.0375751
31	ACACA	ENST00000632723.1	ENST00000611803.2	0.714286	0.561137	0.204971	0.567329	['PF01039', 'PF02785', 'PF00289', 'PF00364', 'PF08326', 'PF02786']	0.00381237	0.00294548
31	ACACA	ENST00000632723.1	ENST00000612007.1	0.714286	0.572047	0.28158	0.613708	[]	0.0236515	0.0151322
84166	NLRC5	ENST00000545081.5	ENST00000543030.5	0.714286	0.604033	0.257037	0.46577	['PF13516']	0.047603	0.0269784
9734	HDAC9	ENST00000524023.1	ENST00000417496.6	0.708333	0.618838	0.506093	0.661581	[]	0.00165982	0.0013548
7050	TGIF1	ENST00000401449.5	ENST00000551541.5	0.708333	0.51342	0.232919	0.33432	[]	2.07562e-05	1.9369e-05
7337	UBE3A	ENST00000566215.5	ENST00000629886.2	0.708333	0.75123	0.382549	0.549762	['PF00632']	3.88975e-08	3.83843e-08
27445	PCLO	ENST00000413807.6	ENST00000333891.14	0.708333	0.592434	0.519508	0.628176	['PF05715', 'PF00595', 'PF00168']	0.00103485	0.000866998
7337	UBE3A	ENST00000566215.5	ENST00000438097.6	0.708333	0.720229	0.328826	0.550945	[]	1.57465e-07	1.5445e-07
283933	ZNF843	ENST00000564218.5	ENST00000315678.10	0.708333	0.726429	0.348686	0.730203	[]	0.014455	0.00984715
53371	NUP54	ENST00000502850.5	ENST00000514987.5	0.708333	0.503296	0.219428	0.700395	['PF18437', 'PF13874']	0.0254758	0.0161333
6928	HNF1B	ENST00000616941.3	ENST00000613727.4	0.708333	0.503863	0.381509	0.595114	[]	0.00126679	0.00104989
8650	NUMB	ENST00000554546.5	ENST00000559312.5	0.708333	0.5778	0.30756	0.340904	['PF06311']	0.0127997	0.00884552
135656	MUCL3	ENST00000448092.2	ENST00000636043.1	0.708333	0.615654	0.383456	0.741126	[]	0.00129214	0.00106984
110354863	ZNF197	ENST00000627004.1	ENST00000628172.3	0.708333	0.517933	0.313123	0.549102	['PF00096', 'PF13912', 'PF01352']	0.0250704	0.015915
825	CAPN3	ENST00000318023.11	ENST00000397204.9	0.708333	0.545881	0.227996	0.604091	['PF00036', 'PF01067', 'PF13833', 'PF00648', 'PF16648', 'PF13202']	0.0131306	0.00904639
80736	SLC44A4	ENST00000414684.5	ENST00000550401.2	0.708333	0.567099	0.2116	0.345696	[]	0.0322667	0.0196986
203190	LGI3	ENST00000518365.1	ENST00000517694.1	0.708333	0.516672	0.354714	0.76816	['PF01463', 'PF03736', 'PF13855']	0.00346112	0.00269376
84102	SLC41A2	ENST00000417469.6	ENST00000449866.2	0.708333	0.756749	0.259835	0.401455	[]	0.014546	0.00989838
5571	PRKAG1	ENST00000551121.5	ENST00000548362.5	0.708333	0.510106	0.210665	0.504067	[]	0.0617223	0.033256
80115	BAIAP2L2	ENST00000428572.1	ENST00000332536.10	0.708333	0.564035	0.416177	0.609049	['PF08397']	0.0146523	0.00996289
950	SCARB2	ENST00000638295.1	ENST00000639715.1	0.708333	0.601367	0.229957	0.351834	['PF01130']	1.9682e-05	1.83807e-05
65980	BRD9	ENST00000518250.5	ENST00000495265.5	0.708333	0.667023	0.221456	0.363109	[]	0.0843872	0.0421625
116985	ARAP1	ENST00000393605.7	ENST00000455638.6	0.708333	0.50629	0.203038	0.67709	['PF01412']	0.0726283	0.0376326
90	ACVR1	ENST00000434821.7	ENST00000413751.1	0.708333	0.517542	0.303721	0.621994	['PF01064', 'PF07714', 'PF08515']	0.00547207	0.00411078
148932	MOB3C	ENST00000319928.8	ENST00000371940.1	0.708333	0.574237	0.463086	0.72915	[]	0.00499379	0.00377872
26088	GGA1	ENST00000453208.5	ENST00000449944.5	0.708333	0.756381	0.27556	0.374142	['PF18308']	0.00422647	0.00323924
401024	FSIP2	ENST00000611759.1	ENST00000424728.6	0.708333	0.514996	0.590137	0.682774	[]	0.00189351	0.00153232
84971	ATG4D	ENST00000588857.5	ENST00000589753.1	0.708333	0.55869	0.389208	0.490663	[]	0.0363091	0.0217117
9353	SLIT2	ENST00000511508.5	ENST00000512993.1	0.708333	0.540134	0.208843	0.598082	['PF00008', 'PF00054', 'PF13855']	0.0864042	0.0429369
55778	ZNF839	ENST00000559155.5	ENST00000558462.5	0.708333	0.771681	0.200488	0.645454	[]	0.0509341	0.0285374
22800	RRAS2	ENST00000534746.5	ENST00000531807.5	0.708333	0.705433	0.246647	0.550561	[]	0.00272208	0.00215536
339122	RAB43	ENST00000476465.5	ENST00000457077.1	0.708333	0.667032	0.246202	0.510033	[]	0.0278655	0.017406
80736	SLC44A4	ENST00000458130.5	ENST00000550401.2	0.708333	0.554495	0.286117	0.406155	[]	0.00759496	0.00554139
8871	SYNJ2	ENST00000640338.1	ENST00000355585.9	0.708333	0.538373	0.394652	0.572141	[]	0.069001	0.0362851
93109	TMEM44	ENST00000452358.5	ENST00000330115.3	0.708333	0.511007	0.397224	0.51045	[]	0.0799368	0.0404887
2533	FYB1	ENST00000351578.12	ENST00000510188.1	0.708333	0.517626	0.268042	0.723882	['PF07653', 'PF14603']	0.0872666	0.0432585
80142	PTGES2	ENST00000474124.6	ENST00000277462.9	0.708333	0.522469	0.3811	0.6158	[]	0.0449178	0.0257332
9535	GMFG	ENST00000598034.5	ENST00000594700.5	0.708333	0.606561	0.370044	0.534002	['PF00241']	0.0286431	0.0178129
7918	GPANK1	ENST00000453239.1	ENST00000433857.6	0.7	0.677094	0.233694	0.382676	['PF01585', 'PF13637']	0.0312512	0.019183
8073	PTP4A2	ENST00000647444.2	ENST00000534796.5	0.7	0.642396	0.464236	0.616304	['PF00102']	8.19622e-05	7.45833e-05
2043	EPHA4	ENST00000443796.5	ENST00000441679.1	0.7	0.552064	0.228621	0.337477	[]	0.0587469	0.0320066
9125	CNOT9	ENST00000418808.1	ENST00000273064.11	0.7	0.620162	0.503389	0.716881	[]	3.27852e-06	3.13866e-06
54495	TMX3	ENST00000569982.3	ENST00000443099.6	0.7	0.725331	0.419082	0.57998	['PF00085']	0.000636371	0.000544256
11331	PHB2	ENST00000544888.5	ENST00000545555.2	0.697917	0.683399	0.244639	0.74578	[]	0.000795338	0.000674146
5595	MAPK3	ENST00000461737.5	ENST00000322266.9	0.696429	0.521998	0.378371	0.719477	['PF00069']	0.0738957	0.0381144
4057	LTF	ENST00000231751.9	ENST00000431944.1	0.696429	0.552212	0.526848	0.595007	[]	0.0101646	0.00720326
317761	C14orf39	ENST00000557138.5	ENST00000498565.5	0.696429	0.662613	0.237266	0.867212	[]	0.00252033	0.0020049
55591	VEZT	ENST00000547484.5	ENST00000549002.5	0.696429	0.620679	0.241629	0.628151	[]	0.024644	0.0156882
3838	KPNA2	ENST00000330459.8	ENST00000583269.5	0.696429	0.593278	0.373929	0.7775	['PF01749', 'PF00514', 'PF16186']	0.00306224	0.00240532
23095	KIF1B	ENST00000377081.5	ENST00000377086.5	0.696429	0.629278	0.295554	0.708584	[]	0.00341203	0.00265904
2078	ERG	ENST00000429727.6	ENST00000398905.5	0.691667	0.676316	0.381857	0.600485	['PF00178']	0.000689795	0.000587919
64431	ACTR6	ENST00000551617.1	ENST00000546902.5	0.691667	0.508671	0.287973	0.517149	[]	0.0162256	0.0109089
6934	TCF7L2	ENST00000355717.9	ENST00000355995.8	0.6875	0.598968	0.344326	0.521769	[]	0.104834	0.0495583
57048	PLSCR3	ENST00000638181.1	ENST00000640375.1	0.6875	0.52852	0.257281	0.68471	[]	0.10442	0.0494068
51155	JPT1	ENST00000476258.5	ENST00000581874.1	0.6875	0.5681	0.221071	0.512013	['PF17054']	0.0435414	0.0251333
26164	MTG2	ENST00000467101.5	ENST00000448254.1	0.6875	0.633514	0.311045	0.57578	['PF01018']	0.10442	0.0494068
84750	FUT10	ENST00000524021.1	ENST00000518672.5	0.6875	0.754406	0.254847	0.587282	[]	0.0210225	0.0136699
54892	NCAPG2	ENST00000356309.8	ENST00000432615.5	0.6875	0.566925	0.451229	0.587571	['PF12422']	0.020953	0.0136316
85417	CCNB3	ENST00000348603.2	ENST00000376038.5	0.6875	0.54948	0.29484	0.732966	[]	0.103331	0.049017
5644	PRSS1	ENST00000633149.1	ENST00000622109.1	0.6875	0.678376	0.267151	0.675234	[]	0.0585317	0.031908
286144	TRIQK	ENST00000524037.5	ENST00000520686.5	0.6875	0.7723	0.26941	0.591705	[]	0.0268775	0.0168806
100506658	OCLN	ENST00000681588.1	ENST00000620655.1	0.6875	0.730414	0.367097	0.657115	['PF01284', 'PF07303']	0.0375008	0.0222806
55778	ZNF839	ENST00000442396.7	ENST00000558462.5	0.6875	0.558312	0.278475	0.693538	[]	0.057379	0.0314136
64759	TNS3	ENST00000450444.5	ENST00000413551.1	0.6875	0.828295	0.207106	0.778449	['PF10409', 'PF00130']	3.83601e-10	3.82359e-10
10239	AP3S2	ENST00000558999.5	ENST00000617003.1	0.6875	0.574935	0.420971	0.525952	['PF01217']	0.0300208	0.018541
5089	PBX2	ENST00000431537.2	ENST00000453487.2	0.6875	0.589999	0.268076	0.447429	[]	0.065598	0.0348701
54462	CCSER2	ENST00000493409.5	ENST00000480006.1	0.6875	0.513428	0.466416	0.664016	[]	0.022281	0.0143791
23355	VPS8	ENST00000452140.5	ENST00000453056.5	0.6875	0.544428	0.285737	0.328016	[]	0.0718567	0.0373323
11019	LIAS	ENST00000639422.1	ENST00000424936.6	0.6875	0.573148	0.312287	0.362979	['PF16881']	0.0283311	0.0176515
30834	POLR1H	ENST00000383613.6	ENST00000451875.1	0.6875	0.610967	0.363518	0.461731	[]	0.0201539	0.0131866
901	CCNG2	ENST00000509972.1	ENST00000512918.5	0.6875	0.609862	0.239158	0.538412	[]	0.059545	0.0323434
5098	PCDHGC3	ENST00000617641.4	ENST00000617222.4	0.6875	0.553754	0.375863	0.722131	[]	0.0387193	0.0228846
203	AK1	ENST00000550143.5	ENST00000550992.1	0.6875	0.539407	0.387833	0.350554	[]	0.0226428	0.0145801
8448	DOC2A	ENST00000564979.5	ENST00000574405.5	0.6875	0.605152	0.242149	0.596006	['PF00168']	0.053871	0.0298572
388566	ZNF470	ENST00000594953.1	ENST00000391709.4	0.6875	0.577141	0.264928	0.767063	['PF00096', 'PF01352']	0.0227519	0.014638
3029	HAGH	ENST00000397353.6	ENST00000397356.8	0.6875	0.567747	0.403779	0.620967	[]	0.0492516	0.0277556
89870	TRIM15	ENST00000425255.5	ENST00000546888.2	0.6875	0.590894	0.424285	0.69792	['PF00643', 'PF13765', 'PF00622']	0.0942633	0.0458685
79623	GALNT14	ENST00000455477.5	ENST00000406653.5	0.6875	0.573305	0.385529	0.611584	['PF00652', 'PF00535']	0.0301725	0.0186231
9727	RAB11FIP3	ENST00000610934.1	ENST00000611004.4	0.6875	0.58856	0.364167	0.591609	[]	0.0980683	0.0472095
9643	MORF4L2	ENST00000422355.5	ENST00000418819.5	0.6875	0.634928	0.252356	0.753052	['PF05712']	0.032846	0.0199926
5063	PAK3	ENST00000262836.6	ENST00000417227.5	0.6875	0.613258	0.375534	0.579821	[]	0.0470569	0.0267204
10111	RAD50	ENST00000423956.5	ENST00000455677.1	0.6875	0.528111	0.304204	0.539541	['PF13558']	0.0659683	0.0350379
3360	HTR4	ENST00000517929.5	ENST00000520086.1	0.6875	0.579081	0.261639	0.330135	['PF00001']	6.89333e-06	6.54429e-06
387104	SOGA3	ENST00000467753.1	ENST00000465909.2	0.6875	0.606909	0.357506	0.647693	['PF11365']	0.105743	0.0498835
222236	NAPEPLD	ENST00000632159.1	ENST00000633315.1	0.6875	0.647184	0.295157	0.405789	['PF12706']	0.000737116	0.000626651
150946	GAREM2	ENST00000407684.1	ENST00000401533.7	0.6875	0.591932	0.43389	0.69007	[]	0.00871849	0.00627765
284129	SLC26A11	ENST00000361193.8	ENST00000577155.5	0.6875	0.626087	0.363673	0.525805	['PF01740']	0.0130431	0.00899441
4638	MYLK	ENST00000346322.9	ENST00000360304.8	0.6875	0.586523	0.291863	0.676221	[]	0.0018998	0.00153723
5789	PTPRD	ENST00000634498.1	ENST00000635611.1	0.6875	0.708995	0.405293	0.310409	[]	0.00202039	0.00162897
79147	FKRP	ENST00000602181.5	ENST00000593800.5	0.6875	0.679532	0.283475	0.326107	[]	0.00203374	0.00163919
1387	CREBBP	ENST00000637492.1	ENST00000382070.7	0.6875	0.598661	0.44991	0.5578	['PF09030', 'PF02135', 'PF02172', 'PF00439', 'PF06001', 'PF08214']	0.00213167	0.00171423
8910	SGCE	ENST00000445866.7	ENST00000522045.5	0.6875	0.605821	0.241996	0.361807	[]	0.00225567	0.00180707
55012	PPP2R3C	ENST00000557288.1	ENST00000554222.5	0.6875	0.641428	0.263353	0.509234	[]	0.0200369	0.0131206
9617	MTRF1	ENST00000239852.10	ENST00000480434.5	0.6875	0.568614	0.447166	0.343876	['PF03462']	0.00280198	0.00221456
960	CD44	ENST00000434472.6	ENST00000525211.6	0.6875	0.562633	0.310307	0.392729	[]	0.00345976	0.00269277
92285	ZNF585B	ENST00000527838.5	ENST00000532828.7	0.6875	0.523141	0.369701	0.498932	['PF00096']	0.00348117	0.0027078
10825	NEU3	ENST00000531619.1	ENST00000532963.1	0.6875	0.718402	0.427729	0.617858	[]	0.00458776	0.00349571
23165	NUP205	ENST00000285968.11	ENST00000477620.5	0.6875	0.535963	0.347087	0.410779	['PF11894']	0.00493882	0.00374102
2549	GAB1	ENST00000514639.5	ENST00000505913.5	0.6875	0.791716	0.312934	0.5036	['PF00169']	0.00641818	0.00475805
649	BMP1	ENST00000521385.5	ENST00000397814.7	0.6875	0.552093	0.287025	0.623844	['PF01400']	0.00935814	0.00668597
113201	GOLM2	ENST00000558735.1	ENST00000345795.6	0.6875	0.70332	0.271456	0.639975	[]	0.00112578	0.000938562
54739	XAF1	ENST00000575369.5	ENST00000574394.5	0.6875	0.623482	0.336857	0.535052	[]	3.82344e-07	3.73385e-07
169044	COL22A1	ENST00000303045.11	ENST00000435777.2	0.6875	0.729922	0.568345	0.517663	[]	1.28876e-06	1.24696e-06
140690	CTCFL	ENST00000481655.2	ENST00000539382.5	0.6875	0.742762	0.305107	0.515951	[]	0.00029633	0.000260726
57167	SALL4	ENST00000395997.3	ENST00000371539.7	0.6875	0.682592	0.558719	0.629728	[]	4.93906e-06	4.70607e-06
23481	1,00 PES	ENST00000405677.5	ENST00000402281.5	0.6875	0.528338	0.201666	0.759301	[]	2.40779e-06	2.31413e-06
90411	MCFD2	ENST00000649435.1	ENST00000417180.1	0.6875	0.561156	0.46978	0.467618	[]	0.0183076	0.0121302
6654	1 SOS	ENST00000451331.1	ENST00000402219.8	0.6875	0.67956	0.280172	0.613742	['PF00618', 'PF00621', 'PF00169', 'PF00617']	0.0149076	0.0101171
9731	CEP104	ENST00000428079.6	ENST00000461667.2	0.6875	0.568332	0.592452	0.696313	[]	0.000669761	0.000571521
50943	FOXP3	ENST00000557224.6	ENST00000518685.6	0.6875	0.704672	0.461275	0.461133	[]	0.0178292	0.0118504
54739	XAF1	ENST00000574394.5	ENST00000574962.5	0.6875	0.524427	0.316688	0.520421	[]	6.95476e-05	6.34653e-05
79632	FAM184A	ENST00000338891.12	ENST00000522284.5	0.6875	0.574979	0.271215	0.662864	[]	8.14575e-05	7.41332e-05
6904	TBCD	ENST00000631706.1	ENST00000572794.1	0.6875	0.679965	0.437812	0.712297	['PF12612']	0.000210113	0.000186834
6905	TBCE	ENST00000635692.2	ENST00000645964.1	0.683333	0.640015	0.347424	0.365508	['PF14560', 'PF01302']	0.00474703	0.00360734
5993	RFX5	ENST00000458484.5	ENST00000422595.5	0.683333	0.599988	0.252805	0.641039	[]	0.00647455	0.00479517
10198	MPHOSPH9	ENST00000541437.5	ENST00000606704.1	0.677083	0.558591	0.313188	0.510285	[]	0.0010996	0.000917801
80031	SEMA6D	ENST00000559196.1	ENST00000560636.5	675	0.609717	0.230936	0.441145	['PF01403']	0.00303708	0.00238693
4628	MYH10	ENST00000379980.8	ENST00000360416.8	675	0.598365	0.410855	0.659635	[]	0.0798539	0.040465
374291	NDUFS7	ENST00000414651.3	ENST00000313408.11	675	0.668454	0.402644	0.725817	[]	0.000649067	0.000554749
266727	MDGA1	ENST00000505425.5	ENST00000508399.1	675	0.603857	0.418448	0.434704	['PF00629']	0.0281265	0.01755
10531	PITRM1	ENST00000679210.1	ENST00000430362.2	675	0.554167	0.4045	0.612314	['PF05193', 'PF00675', 'PF08367']	0.00141101	0.00116257
23764	MAFF	ENST00000407965.1	ENST00000538320.5	675	0.614211	0.245649	0.488488	[]	0.00118555	0.000985698
23764	MAFF	ENST00000338483.7	ENST00000538320.5	675	0.676942	0.206083	0.484314	[]	0.000829506	0.000701926
283999	TMEM235	ENST00000586400.5	ENST00000421688.5	0.666667	0.57293	0.205213	0.414557	[]	0.085253	0.0424941
151011	SEPTIN10	ENST00000415095.5	ENST00000486678.6	0.666667	0.589976	0.244014	0.474105	['PF00735']	0.00290647	0.00229078
5460	POU5F1	ENST00000383524.4	ENST00000451077.6	0.666667	0.511179	0.34367	0.483002	[]	0.0468825	0.0266535
58490	RPRD1B	ENST00000622494.1	ENST00000614670.1	0.666667	0.652379	0.455939	0.763901	['PF16566']	0.000316323	0.000277642
3512	JCHAIN	ENST00000470866.1	ENST00000391614.7	0.666667	0.729864	0.247551	0.557281	[]	0.0364399	0.0217655
123207	C15orf40	ENST00000512638.5	ENST00000538348.6	0.666667	0.546098	0.225991	0.586365	['PF02594']	0.0637711	0.0341275
51019	WASHC3	ENST00000545679.5	ENST00000240079.11	0.666667	0.736417	0.312492	0.645727	[]	0.0317691	0.0194492
6932	TCF7	ENST00000518887.5	ENST00000342854.10	0.666667	0.572016	0.227198	0.463336	['PF00505']	0.070705	0.0369093
4833	NME4	ENST00000450036.1	ENST00000448828.5	0.666667	0.536055	0.366295	0.670234	['PF00334']	0.04792	0.0271218
55769	ZNF83	ENST00000601257.5	ENST00000600714.5	0.666667	0.560779	0.265994	0.825467	[]	0.010629	0.00749628
5771	PTPN2	ENST00000591497.5	ENST00000646492.1	0.666667	0.619225	0.304179	0.577304	[]	0.00416752	0.00319753
55002	TMCO3	ENST00000375391.5	ENST00000473287.1	0.6625	0.726165	0.542251	0.529825	['PF00999']	0.00018912	0.000168646
9187	SLC24A1	ENST00000546330.1	ENST00000505666.2	0.6625	0.53434	0.213787	0.626374	['PF01699']	0.0391952	0.0231127
2200	FBN1	ENST00000560355.1	ENST00000674301.1	0.660714	0.66338	0.203444	0.78486	[]	0.0115779	0.00809066
80205	CHD9	ENST00000563410.1	ENST00000564600.6	0.658333	0.553994	0.386747	0.349685	[]	0.000921662	0.000776374
3632	INPP5A	ENST00000342652.6	ENST00000445580.1	0.658333	0.582699	0.221908	0.667057	['PF03372']	0.0152043	0.0102938
135112	NCOA7	ENST00000417494.5	ENST00000419660.1	0.658333	0.710301	0.304279	0.642912	['PF01476']	6.10575e-05	5.58628e-05
129530	LYG1	ENST00000308528.9	ENST00000409448.1	0.658333	0.512126	0.231765	0.625405	[]	0.0482738	0.0272814
79258	MMEL1	ENST00000378412.8	ENST00000629675.2	0.65625	0.506911	0.277123	0.52132	['PF05649']	0.0200714	0.0131409
9538	EI24	ENST00000620753.4	ENST00000527520.6	0.65625	0.733121	0.312678	0.556481	['PF07264']	0.000396121	0.000344953
11328	FKBP9	ENST00000418354.5	ENST00000538336.5	0.65625	0.606943	0.290756	0.541437	[]	0.0619481	0.0333484
64223	MLST8	ENST00000570224.5	ENST00000569457.5	0.65625	0.522273	0.271862	0.61065	['PF00400']	0.000382331	0.000333338
11091	WDR5	ENST00000608937.5	ENST00000358625.4	0.65625	0.582128	0.242592	0.62775	['PF00400']	0.0634949	0.0340112
170482	CLEC4C	ENST00000537530.1	ENST00000542353.5	0.65625	0.564606	0.32749	0.59602	[]	0.000429346	0.000372694
55614	KIF16B	ENST00000354981.7	ENST00000635823.1	0.65625	0.614061	0.391348	0.369727	['PF00225', 'PF00498', 'PF00787']	1.68642e-08	1.66859e-08
9833	MELK	ENST00000626154.2	ENST00000495529.5	0.65625	0.55516	0.269522	0.715253	['PF00069']	0.00353022	0.00274245
8930	MBD4	ENST00000507208.1	ENST00000393278.6	0.65625	0.580409	0.239084	0.538517	['PF01429']	0.000445249	0.00038604
54469	ZFAND6	ENST00000613266.4	ENST00000558724.1	0.65625	0.61676	0.33427	0.400174	['PF01428']	0.0004626	0.000400409
10998	SLC27A5	ENST00000595851.5	ENST00000601355.1	0.65625	0.531618	0.234349	0.614389	['PF13193', 'PF00501']	0.013105	0.00903135
79651	RHBDF2	ENST00000591697.5	ENST00000591879.1	0.65625	0.521869	0.646139	0.628868	[]	4.28003e-07	4.17718e-07
10809	STARD10	ENST00000536290.5	ENST00000538536.5	0.65625	0.503181	0.271546	0.330781	['PF01852']	0.0427964	0.0247938
79893	GGNBP2	ENST00000633758.1	ENST00000613102.5	0.65625	0.5481	0.365064	0.552252	[]	0.000743128	0.00063147
129563	DIS3L2	ENST00000418143.1	ENST00000434477.5	0.65625	0.619985	0.291509	0.402598	[]	0.00474889	0.00360866
55577	NAGK	ENST00000524537.1	ENST00000613852.4	0.65625	0.522555	0.207663	0.426725	['PF01869']	0.0678497	0.0358087
6778	STAT6	ENST00000640254.2	ENST00000556259.5	0.65625	0.553354	0.268382	0.359177	['PF02864', 'PF00017', 'PF14596', 'PF01017']	5.70795e-05	5.23012e-05
1610	DAO	ENST00000547122.5	ENST00000551281.5	0.65625	0.698911	0.371069	0.565608	['PF01266']	5.84873e-05	5.35649e-05
11159	RABL2A	ENST00000376439.3	ENST00000452831.5	0.65625	0.502234	0.231343	0.638117	['PF08477']	0.0306488	0.0188764
92579	G6PC3	ENST00000593115.1	ENST00000590253.2	0.65625	0.714222	0.238278	0.755763	[]	0.00680816	0.00501958
374470	C12orf42	ENST00000378113.7	ENST00000548048.5	0.65625	0.669864	0.562006	0.586592	[]	1.53979e-05	1.4451e-05
48	ACO1	ENST00000541043.5	ENST00000379923.5	0.65625	0.558743	0.318401	0.748854	[]	2.55763e-07	2.50263e-07
7453	WARS1	ENST00000554509.5	ENST00000557722.5	0.65625	0.542342	0.210354	0.476768	[]	0.0163883	0.0110033
123606	NIPA1	ENST00000437912.6	ENST00000337435.9	0.65625	0.586402	0.444752	0.730345	[]	7.7453e-05	7.05582e-05
9910	RABGAP1L	ENST00000469553.6	ENST00000478442.5	0.65625	0.67593	0.255457	0.39939	[]	0.00989527	0.00702815
2274	FHL2	ENST00000409807.5	ENST00000322142.13	0.65625	0.61069	0.202853	0.461278	[]	4.62292e-05	4.25336e-05
3376	IARS1	ENST00000443024.7	ENST00000627121.3	0.645833	0.613094	0.244247	0.626811	['PF00133', 'PF08264']	0.00753459	0.00550228
28983	TMPRSS11E	ENST00000621758.3	ENST00000305363.9	0.645833	0.709627	0.222488	0.523301	[]	0.000538891	0.00046376
392517	NCBP2L	ENST00000639756.1	ENST00000509000.3	0.645833	0.566434	0.392855	0.636002	[]	0.00306862	0.00240982
55662	HIF1AN	ENST00000299163.7	ENST00000526476.5	0.645833	0.596276	0.222975	0.723577	['PF13621']	0.00142455	0.0011731
3836	KPNA1	ENST00000493510.1	ENST00000476916.5	0.645833	0.519649	0.248679	0.544161	[]	0.00642711	0.00476365
3904	LAIR2	ENST00000621365.4	ENST00000611580.4	0.645833	0.600545	0.314138	0.348809	[]	8.22636e-05	7.48545e-05
57184	FAM219B	ENST00000563877.5	ENST00000567388.5	0.645833	0.644362	0.256338	0.49128	[]	0.0156135	0.0105386
284058	KANSL1	ENST00000639531.1	ENST00000613150.3	0.642857	0.716025	0.439212	0.646534	[]	0.0246391	0.0156864
100132565	GOLGA8F	ENST00000615448.4	ENST00000532622.7	0.642857	0.641437	0.564478	0.75	[]	0.00444577	0.0033955
5636	PRPSAP2	ENST00000575102.5	ENST00000419284.6	0.642857	0.570665	0.3809	0.536239	['PF13793']	0.035003	0.0210612
27309	ZNF330	ENST00000512738.5	ENST00000512809.5	0.641667	0.512438	0.468685	0.708326	[]	0.00356126	0.00276491
115106	HAUS1	ENST00000586060.5	ENST00000589554.5	0.641667	0.598051	0.231672	0.444264	[]	0.00303229	0.0023835
10018	BCL2L11	ENST00000438054.1	ENST00000436733.5	0.641667	0.868005	0.225779	0.564612	['PF06773']	1.52377e-05	1.4304e-05
7942	TFEB	ENST00000373033.6	ENST00000445214.2	0.6375	0.687008	0.249629	0.535662	[]	0.0137927	0.00944642
5203	PFDN4	ENST00000441080.2	ENST00000371419.7	0.635417	0.740218	0.261187	0.572792	['PF01920']	0.0433447	0.0250445
6788	STK3	ENST00000519420.1	ENST00000523601.5	0.633333	0.689791	0.202678	0.87344	['PF00069', 'PF11629']	1.15342e-05	1.08739e-05
2931	GSK3A	ENST00000398249.8	ENST00000679145.1	0.633333	0.524603	0.258177	0.592179	['PF00069']	0.00023289	0.00020646
2931	GSK3A	ENST00000677371.1	ENST00000398249.8	0.633333	0.677362	0.231114	0.527786	[]	0.00471273	0.00358303
117177	RAB3IP	ENST00000547055.1	ENST00000550847.1	625	0.571342	0.40466	0.570913	[]	0.0668711	0.0354054
4054	LTBP3	ENST00000528516.5	ENST00000322147.8	625	0.507248	625	0.6875	['PF00683', 'PF12662', 'PF07645', 'PF12661']	0.0603176	0.0326654
92609	TIMM50	ENST00000601358.5	ENST00000597782.5	625	0.619983	0.235807	0.640271	[]	0.00196791	0.00158873
23051	ZHX3	ENST00000559436.2	ENST00000436440.6	625	0.535865	0.4178	0.500801	['PF11569']	0.0797696	0.0404327
3360	HTR4	ENST00000517929.5	ENST00000631296.1	625	0.621697	0.276968	0.491228	[]	0.0236088	0.0151109
51657	STYXL1	ENST00000340062.9	ENST00000431581.5	625	0.663627	0.254101	0.591851	['PF00581']	0.0151793	0.0102783
1915	EEF1A1	ENST00000455918.2	ENST00000610520.5	625	0.533844	0.443812	0.6875	[]	0.00056897	0.000488523
91147	TMEM67	ENST00000323130.8	ENST00000498673.5	625	0.569506	0.434261	0.387155	[]	0.079668	0.0404006
79867	TCTN2	ENST00000541523.1	ENST00000680500.1	625	0.582305	0.508852	0.68543	[]	0.0529209	0.0294266
51763	INPP5K	ENST00000477910.5	ENST00000576646.7	625	0.631649	0.219653	0.431055	[]	0.0805852	0.0407368
57060	PCBP4	ENST00000468324.5	ENST00000461544.2	625	0.6441	0.28562	0.597424	[]	0.0809938	0.0408899
9024	BRSK2	ENST00000524702.5	ENST00000533606.2	625	0.534105	0.434789	0.604567	['PF00069']	0.0812055	0.0409685
51065	RPS27L	ENST00000330964.10	ENST00000439025.1	625	0.650535	0.491551	0.372677	[]	0.000313658	0.000275394
7752	ZNF200	ENST00000396868.7	ENST00000396871.8	625	0.530335	0.451455	0.628029	[]	0.0851021	0.042445
285025	CCDC141	ENST00000409284.1	ENST00000443758.6	625	0.594885	0.330248	0.679329	['PF07679', 'PF00435']	0.103565	0.0491038
348158	ACSM2B	ENST00000566384.5	ENST00000569327.5	625	0.74646	0.381346	0.389154	[]	0.0200037	0.0131015
8453	CUL2	ENST00000537177.5	ENST00000374749.8	625	0.515713	0.269682	0.567806	[]	0.0565071	0.0310285
23369	PUM2	ENST00000446940.5	ENST00000440577.5	625	0.769183	0.368986	0.467661	['PF00806']	0.00862374	0.00621607
399512	SLC25A35	ENST00000579681.5	ENST00000380067.6	625	0.606819	0.248918	0.798403	['PF00153']	0.00142186	0.00117105
10058	ABCB6	ENST00000295750.5	ENST00000443805.1	625	0.574404	0.447808	0.617094	['PF16185', 'PF00664', 'PF00005']	0.00278185	0.00219995
57531	HACE1	ENST00000416605.6	ENST00000518402.5	625	0.674187	0.33504	0.461642	['PF00632']	0.00298	0.00234496
8091	HMGA2	ENST00000537429.5	ENST00000403681.7	625	0.551666	0.481152	0.679576	['PF02178']	0.00302166	0.00237546
57184	FAM219B	ENST00000562698.5	ENST00000563877.5	625	0.769198	0.234676	0.410763	['PF15260']	0.0024496	0.00195169
4849	CNOT3	ENST00000612729.4	ENST00000615532.4	625	0.52542	0.257365	0.492572	['PF04065', 'PF04153']	0.0100807	0.00714989
6901	TAZ	ENST00000616020.5	ENST00000613002.4	625	0.551993	0.267109	0.599907	[]	0.0118287	0.0082449
1736	DKC1	ENST00000412124.5	ENST00000426673.5	625	0.648097	0.276389	0.665348	[]	0.0332116	0.020171
5932	RBBP8	ENST00000581687.1	ENST00000399721.6	625	0.651568	0.237272	0.463386	['PF08573', 'PF10482']	0.00595139	0.0044394
55255	WDR41	ENST00000507029.5	ENST00000504895.5	625	0.598893	0.210841	0.402949	[]	0.0321748	0.0196479
1072	CFL1	ENST00000531413.5	ENST00000532134.5	625	0.675578	0.281847	0.463391	[]	0.0300781	0.0185699
2877	GPX2	ENST00000612794.1	ENST00000557049.1	0.616667	0.55543	0.33816	0.702444	[]	0.0123748	0.00858373
5179	PENK	ENST00000517415.1	ENST00000523051.5	0.616667	0.555801	0.409144	0.559518	[]	0.00294441	0.00231878
51135	IRAK4	ENST00000550615.5	ENST00000551736.5	0.6125	0.527929	0.280788	0.366096	['PF07714']	0.00127571	0.00105701
79607	FAM118B	ENST00000530043.5	ENST00000528985.5	0.608333	0.608171	0.376038	0.580802	['PF13289']	0.00333064	0.00259963
159989	DEUP1	ENST00000527307.2	ENST00000530273.5	0.607143	0.534973	0.330759	0.437107	['PF17045']	0.0874039	0.0433176
401250	MCCD1	ENST00000422733.2	ENST00000424816.2	0.607143	0.563822	0.459386	0.702149	[]	0.00395979	0.00305267
4193	MDM2	ENST00000350057.9	ENST00000523991.5	0.607143	0.800001	0.218705	0.578978	['PF13920', 'PF00641', 'PF02201']	0.000856153	0.000723636
23523	CABIN1	ENST00000398319.6	ENST00000337989.11	0.607143	0.54733	0.289075	0.853755	[]	0.00029949	0.000263385
22807	IKZF2	ENST00000431520.5	ENST00000453575.5	0.607143	0.681506	0.261215	0.409657	[]	0.051321	0.0287158
2561	GABRB2	ENST00000675381.1	ENST00000353437.10	0.607143	0.678741	0.222518	0.601876	[]	0.0122591	0.0085098
25913	POT1	ENST00000608057.5	ENST00000429326.6	0.607143	0.84199	0.267442	0.564469	[]	0.00149162	0.00122483
51155	JPT1	ENST00000481647.5	ENST00000476258.5	0.607143	0.519024	0.238789	0.557219	[]	0.00796902	0.00578935
8677	STX10	ENST00000593126.5	ENST00000588848.5	0.604167	0.66738	0.272551	0.399518	['PF09177']	0.0137925	0.00944642
51454	GULP1	ENST00000409830.6	ENST00000433052.1	0.604167	0.75798	0.3159	0.691509	['PF00640']	8.08336e-06	7.65804e-06
51540	SCLY	ENST00000423324.5	ENST00000413463.6	0.604167	0.511197	0.276968	0.475399	['PF00266']	0.0276586	0.0172955
54458	PRR13	ENST00000379786.8	ENST00000549068.5	0.604167	0.726946	0.221882	0.352389	[]	0.00742268	0.00542716
84134	TOMM40L	ENST00000545897.5	ENST00000367987.1	0.604167	0.617054	0.437707	0.665809	[]	0.000497465	0.000429487
3371	TNC	ENST00000350763.9	ENST00000341037.8	0.604167	0.597501	0.272429	0.724841	[]	0.052026	0.0290362
2620	GAS2	ENST00000533363.5	ENST00000524701.5	0.604167	0.54991	0.262161	0.616551	['PF00307']	0.0133113	0.00915855
23111	SPART	ENST00000494062.2	ENST00000438666.7	0.6	0.522154	0.336948	0.664884	[]	0.0046744	0.00355713
9686	VGLL4	ENST00000430365.7	ENST00000413604.5	0.6	0.863732	0.206994	0.315296	[]	0.000108038	9.76863e-05
10533	ATG7	ENST00000423116.1	ENST00000424071.5	0.6	0.542429	0.366849	0.382537	['PF16420']	0.0965784	0.0467028
393	ARHGAP4	ENST00000370016.5	ENST00000461052.5	0.6	0.536888	0.200122	0.740682	['PF00620', 'PF14604']	0.00987233	0.00701315
89953	KLC4	ENST00000469987.1	ENST00000394056.6	0.6	0.550936	0.201448	0.629767	['PF13374', 'PF13424']	0.0543379	0.0300693
89953	KLC4	ENST00000469987.1	ENST00000470728.5	0.6	0.630691	0.214384	0.594932	['PF13424']	0.0163486	0.0109809
92399	MRRF	ENST00000441707.5	ENST00000373723.9	0.59375	0.525365	0.223818	0.542233	[]	0.0428408	0.0248111
6919	TCEA2	ENST00000343484.10	ENST00000361317.6	0.59375	0.515931	0.238622	0.34497	[]	0.0109712	0.00771146
23175	LPIN1	ENST00000256720.6	ENST00000396098.5	0.59375	0.590981	0.49165	375	['PF08235', 'PF16876']	0.000676812	0.000577316
126014	OSCAR	ENST00000284648.10	ENST00000613895.1	0.59375	0.731062	0.206375	0.507003	[]	0.0030679	0.0024094
23543	RBFOX2	ENST00000449924.6	ENST00000625456.2	0.59375	0.555964	0.410935	0.337787	[]	0.00080754	0.000684073
56911	MAP3K7CL	ENST00000399934.5	ENST00000399947.6	0.59375	0.539708	0.343463	0.628497	[]	0.0794911	0.0403302
1854	DUT	ENST00000558472.5	ENST00000455976.6	0.59375	0.612269	0.203511	0.739157	[]	1.33239e-07	1.30785e-07
7531	YWHAE	ENST00000264335.13	ENST00000627231.2	0.59375	0.525319	0.291004	0.587906	[]	0.00221209	0.00177423
2067	ERCC1	ENST00000589381.5	ENST00000587888.5	0.59375	0.652742	0.298867	0.584721	['PF03834']	0.00152964	0.00125446
4351	MPI	ENST00000323744.10	ENST00000567132.5	0.59375	0.615761	0.310239	0.321964	[]	0.00120754	0.00100307
55614	KIF16B	ENST00000635823.1	ENST00000450176.1	0.59375	0.521993	0.378663	0.339924	[]	0.0244358	0.0155723
3475	IFRD1	ENST00000443101.6	ENST00000675578.1	0.59375	0.521559	0.249847	0.601831	['PF04836', 'PF05004']	0.0188211	0.0124327
49855	SCAPER	ENST00000538941.6	ENST00000568549.5	0.59375	0.567986	0.32929	0.552858	['PF12874']	0.0022316	0.00178879
9114	ATP6V0D1	ENST00000602876.5	ENST00000290949.8	0.591667	0.63606	0.289392	625	[]	0.0356644	0.0213925
2736	GLI2	ENST00000418323.6	ENST00000482119.6	0.591667	0.623638	0.246133	0.631721	[]	0.00271844	0.00215266
66035	SLC2A11	ENST00000627257.2	ENST00000628119.2	0.589286	0.500924	0.201976	0.653954	['PF00083']	0.0523066	0.029162
84525	HOPX	ENST00000554144.5	ENST00000553379.6	0.589286	0.699077	0.246318	0.587802	['PF00046']	0.0265785	0.0167167
10781	ZNF266	ENST00000588221.5	ENST00000592292.5	0.589286	0.641667	0.300738	0.582757	[]	0.00416008	0.00319222
90634	N4BP2L1	ENST00000343281.9	ENST00000635608.1	0.589286	0.57769	0.222478	0.730477	['PF13671']	0.0250112	0.0158857
10493	VAT1	ENST00000420567.7	ENST00000589828.1	0.589286	0.529947	0.413346	0.687818	['PF13602']	0.0232157	0.0148978
901	CCNG2	ENST00000502280.5	ENST00000509972.1	0.5875	0.520726	0.322089	0.426592	[]	0.0128922	0.00890168
10656	KHDRBS3	ENST00000521461.5	ENST00000517859.5	0.583333	0.562917	0.233642	0.565488	[]	0.0973703	0.0469594
55012	PPP2R3C	ENST00000554222.5	ENST00000557074.1	0.583333	0.502551	0.212328	0.417955	[]	0.0218272	0.0141315
9180	OSMR	ENST00000513831.1	ENST00000509237.5	0.583333	0.631349	0.314874	0.601451	[]	0.0228375	0.0146877
9619	ABCG1	ENST00000398449.8	ENST00000398437.1	0.583333	0.515658	0.219034	0.607229	[]	0.0242009	0.0154403
79054	TRPM8	ENST00000439148.1	ENST00000456930.1	0.583333	0.625129	0.251774	0.407194	['PF00520']	0.101403	0.0483765
7273	TTN	ENST00000342992.10	ENST00000359218.10	0.583333	0.534799	0.21605	0.719588	['PF18362', 'PF02818']	0.0890254	0.0439354
126364	LRRC25	ENST00000339007.4	ENST00000595840.1	0.583333	0.661499	0.232932	0.636297	[]	0.0513727	0.028738
144715	RAD9B	ENST00000409778.7	ENST00000392672.8	0.583333	0.540731	0.350097	0.655738	[]	0.0385606	0.0228049
873	CBR1	ENST00000439427.2	ENST00000399191.3	575	0.537471	0.384606	0.638383	[]	0.00676983	0.00499422
4351	MPI	ENST00000563786.5	ENST00000323744.10	575	0.682031	0.256988	0.354588	[]	0.0393882	0.0232048
7156	TOP3A	ENST00000638894.1	ENST00000639065.1	575	0.563767	0.359233	0.701628	[]	0.0249036	0.0158265
399979	SNX19	ENST00000533214.1	ENST00000530356.5	0.571429	0.596552	0.390065	0.75	['PF02194', 'PF08628']	0.0313702	0.0192441
113540	CMTM1	ENST00000533915.5	ENST00000533953.5	0.5625	0.569012	0.240639	0.629038	[]	0.0998629	0.0478541
6624	FSCN1	ENST00000405801.2	ENST00000447103.5	0.5625	0.578938	0.336442	0.696776	[]	0.00124141	0.00102964
926	CD8B	ENST00000393761.6	ENST00000393759.6	0.5625	0.636888	0.226875	0.571325	[]	0.0629225	0.0337668
80011	PSME3IP1	ENST00000568671.5	ENST00000389447.9	0.5625	0.623955	0.202057	0.681306	[]	0.0729333	0.0377449
29947	DNMT3L	ENST00000431166.1	ENST00000628202.3	0.5625	0.518464	0.215508	0.598346	[]	0.026432	0.0166352
5079	PAX5	ENST00000358127.9	ENST00000520281.5	0.5625	0.607719	0.255786	0.360568	[]	0.017775	0.0118204
51313	GASK1B	ENST00000593260.1	ENST00000590648.5	0.5625	0.598013	0.497447	0.768938	[]	0.0639174	0.0341962
51283	BFAR	ENST00000632391.1	ENST00000634109.1	0.5625	0.516029	0.330742	0.793943	[]	0.0121422	0.0084362
9592	IER2	ENST00000588173.1	ENST00000587885.1	0.5625	0.535331	0.372766	0.658731	[]	0.00569506	0.0042644
30819	KCNIP2	ENST00000348850.9	ENST00000370046.5	0.5625	0.611162	0.237038	0.557393	['PF13833']	0.0616335	0.0332171
80224	NUBPL	ENST00000552489.5	ENST00000550005.1	0.5625	0.571438	0.42501	0.619194	[]	2.51149e-05	2.33676e-05
100529144	CORO7-PAM16	ENST00000632291.1	ENST00000617295.4	0.5625	0.534702	0.4375	0.75	['PF08953', 'PF03656', 'PF00400', 'PF16300']	0.0733616	0.0379027
25970	SH2B1	ENST00000566176.5	ENST00000563591.5	0.5625	0.563427	0.235925	0.392832	['PF08916', 'PF00169']	0.00344632	0.00268344
57696	DDX55	ENST00000538744.5	ENST00000540763.5	0.5625	0.596337	0.371971	0.708613	['PF00270', 'PF13959']	0.00233944	0.00186985
29128	UHRF1	ENST00000613817.4	ENST00000615884.4	0.5625	0.603847	0.451929	0.771203	['PF00240', 'PF00628', 'PF12148']	0.000224687	0.000199394
90139	TSPAN18	ENST00000520358.7	ENST00000533080.5	0.5625	0.568396	0.231956	0.671331	[]	0.0225948	0.0145528
84253	GARNL3	ENST00000446764.5	ENST00000439286.5	0.5625	0.7145	0.288056	0.47712	[]	0.00312414	0.00244968
2067	ERCC1	ENST00000589165.5	ENST00000587888.5	0.5625	0.632375	0.202867	0.303353	['PF14520', 'PF03834']	0.0276896	0.0173113
387712	ENO4	ENST00000369207.3	ENST00000622726.4	0.5625	0.56098	0.383184	0.684164	[]	0.00489602	0.00371112
3265	HRAS	ENST00000462734.2	ENST00000417302.6	0.5625	0.515606	0.208522	0.606653	[]	0.0603351	0.0326715
65243	ZFP69B	ENST00000411995.6	ENST00000361584.5	0.558333	0.808624	0.273723	0.733146	[]	2.71952e-06	2.61007e-06
4648	MYO7B	ENST00000437387.5	ENST00000409816.7	0.553571	0.676071	0.214183	0.636772	[]	0.0384988	0.0227731
28512	NKIRAS1	ENST00000437230.5	ENST00000443659.6	0.552083	0.633995	0.211137	0.383567	[]	0.0678584	0.03581
64787	EPS8L2	ENST00000533256.5	ENST00000530636.5	0.541667	0.562222	0.28807	0.746142	[]	0.0721218	0.0374424
79582	SPAG16	ENST00000331683.10	ENST00000406979.6	0.541667	0.524072	0.207758	0.743615	['PF00400']	0.0374217	0.0222406
9328	GTF3C5	ENST00000440319.5	ENST00000435745.1	0.541667	0.614331	0.200763	0.5625	['PF17682', 'PF09734']	0.062754	0.0337047
6103	RPGR	ENST00000642373.1	ENST00000647261.1	0.541667	0.575391	0.234946	0.511544	['PF00415']	0.0302381	0.0186545
55605	KIF21A	ENST00000541463.6	ENST00000551066.1	0.541667	0.599114	0.262891	0.572724	['PF00225', 'PF00400']	0.0102389	0.00725031
79607	FAM118B	ENST00000528985.5	ENST00000533050.6	0.541667	0.558346	0.286658	0.75	[]	0.0275395	0.0172338
3897	L1CAM	ENST00000458029.1	ENST00000370060.7	0.5375	0.695047	0.228254	0.560422	['PF07679', 'PF00041', 'PF13882']	0.00629968	0.00467757
3834	KIF25	ENST00000643607.3	ENST00000443060.6	0.53125	0.586409	0.239923	0.65655	['PF00225']	0.0771738	0.0394304
25988	HINFP	ENST00000527410.3	ENST00000529988.5	0.53125	0.534532	0.313629	0.612592	['PF13894', 'PF00096']	0.0728636	0.0377184
163059	ZNF433	ENST00000550507.6	ENST00000552904.6	0.53125	0.626136	0.260291	0.325179	[]	0.00914729	0.00655228
9228	DLGAP2	ENST00000520901.5	ENST00000633447.1	0.53125	0.6834	0.244327	0.333119	[]	0.00444911	0.0033978
28512	NKIRAS1	ENST00000416026.2	ENST00000437230.5	0.53125	0.667603	0.305342	0.691226	[]	0.0466169	0.0265212
84629	TNRC18	ENST00000399434.2	ENST00000399537.8	0.520833	0.624249	0.258471	0.403831	['PF01426']	0.0440219	0.0253415
22913	RALY	ENST00000442805.1	ENST00000333552.9	0.516667	0.695697	0.218605	0.687126	['PF00076']	2.0799e-05	1.94078e-05

## Sheet: Supplementary table.2
Supplementary table. 2 Clusters of IS genes from SARS-Cov-2 dataset.
cluster	gene_id
1	100132565, 100133315, 100507547, 100533183, 10147, 10198, 102724159, 102724862, 10381, 10385, 10484, 104909134, 10529, 10620, 10781, 107987457, 10825, 110354863, 11069, 11107, 11282, 11284, 113201, 11331, 1144, 114905, 117177, 122786, 124491, 126003, 126014, 129080, 129685, 1312, 135112, 135656, 140690, 1432, 1457, 148932, 150684, 157570, 1610, 169044, 170482, 1728, 1854, 1894, 205147, 2067, 2200…
2	10016, 100529144, 10075, 10193, 10402, 10424, 10525, 10531, 10544, 1072, 10809, 10983, 11019, 11091, 11273, 11328, 113540, 1153, 116985, 129530, 130617, 138046, 1385, 140461, 144715, 148398, 1500, 150946, 151011, 163, 166614, 1736, 177, 1915, 201140, 203190, 2043, 2184, 222826, 22895, 22948, 23, 23051, 23092, 23111, 23173, 23175, 23345, 23764, 2533, 253461, 2549, 2551, 255919, 25780, 25871, 25962…
3	10018, 10058, 10059, 10111, 101929926, 10235, 102723475, 10367, 10533, 10617, 10659, 10947, 11143, 11154, 11190, 11243, 113174, 119710, 122651, 123606, 1386, 140691, 1436, 1454, 1499, 150082, 150365, 151306, 158431, 159989, 170371, 1742, 1774, 1778, 1797, 1822, 2000, 2078, 2108, 219736, 2264, 22807, 22898, 22905, 23012, 23095, 23217, 23369, 23481, 23523, 23558, 23619, 23650, 23658, 23786, 2561, 2…
4	100506658, 10169, 10239, 10290, 10493, 10656, 10998, 11158, 11159, 114784, 115106, 123207, 126364, 129563, 1387, 163059, 1801, 203, 222236, 23152, 23165, 23355, 23408, 23543, 23583, 256471, 25970, 25988, 26088, 285025, 3029, 3034, 3360, 3475, 387712, 388743, 4351, 4849, 4931, 50813, 5089, 51752, 5179, 533, 54469, 5460, 54816, 54920, 55012, 55161, 55729, 5636, 56478, 57048, 57184, 57646, 5789, 644…

## Sheet: Supplementary table.3
Supplementart table 3. NEASE enrichment results of KEGG and Reactome pathway from Spycone results on the SARS-Cov-2 dataset.
cluster	Pathway ID	Term	Source	Spliced genes (number of interactions affecting the pathway)	p_value	Adjusted P-value	Nease score
cluster1	path:hsa04390	Hippo signaling pathway - Homo sapiens (human)	KEGG	PRKCZ (7), SHANK2 (1), USP7 (1), BRCA1 (2), KPNA2 (1), UHRF1 (2), GSK3A (12), SRSF7 (3), YWHAB (8), RALY (2), STK4 (3), ECT2 (3), MAPK14 (7), HOXA9 (1), STK3 (12), TGFBR1 (9)	0.000293987	0.0235924	8.6508
cluster1	path:hsa04218	Cellular senescence - Homo sapiens (human)	KEGG	PRKCZ (4), PTPRC (2), TAOK3 (3), MLST8 (1), USP7 (3), BRCA1 (11), KPNA2 (4), UHRF1 (2), GSK3A (9), SOS1 (4), VRK2 (2), SRSF7 (4), CSNK2A1 (6), KIF16B (1), YWHAB (2), RALY (1), STK4 (1), ECT2 (2), MAPK14 (21), IQCE (2), STK3 (6), TGFBR1 (7)	0.000119288	0.0127638	11.0971
cluster1	path:hsa04010	MAPK signaling pathway - Homo sapiens (human)	KEGG	PRKCZ (6), PTPRC (2), SHANK2 (1), KIF21A (1), TAOK3 (4), USP7 (2), BRCA1 (8), KPNA2 (3), UHRF1 (1), GSK3A (10), SOS1 (12), VRK2 (6), RAPGEF4 (1), PRKRA (1), CSNK2A1 (7), KIF16B (1), YWHAB (10), STK4 (2), ECT2 (3), UNC5C (1), MAPK14 (45), STYXL1 (1), STK3 (4), TGFBR1 (8)	5.07535e-05	0.00814594	12.1468
cluster1	path:hsa04392	Hippo signaling pathway - multiple species - Homo sapiens (human)	KEGG	SRSF7 (1), YWHAB (1), STK4 (5), MAPK14 (2), STK3 (11), TGFBR1 (2)	2.08077e-05	0.00667926	8.10908
cluster1	R-HSA-69190	DNA strand elongation	Reactome	RAD52 (1), BRCA1 (1), UHRF1 (1), MCM7 (12)	0.00030571	0.0346599	4.97052
cluster1	R-HSA-5693532	DNA Double-Strand Break Repair	Reactome	PRKCZ (1), RAD52 (3), UBE3A (4), USP7 (4), BRCA1 (22), KPNA2 (3), RBBP8 (1), ERCC1 (3), UHRF1 (9), GSK3A (2), SOS1 (1), USP34 (1), VRK2 (2), SRSF7 (3), CSNK2A1 (2), YWHAB (2), RALY (2), ECT2 (1), PRDM5 (1), MAPK14 (2), MCM7 (1)	0.000268884	0.0338521	9.44648
cluster1	R-HSA-9006936	Signaling by TGF-beta family members	Reactome	PRKCZ (4), KIF21A (1), TAOK3 (1), UBE3A (2), USP7 (1), BRCA1 (7), KPNA2 (3), UHRF1 (1), GSK3A (6), ARMC6 (1), USP34 (2), SRSF7 (5), CSNK2A1 (1), YWHAB (1), RALY (1), IDH3B (1), ECT2 (3), PRDM5 (1), MAPK14 (5), HOXA9 (1), TGFBR1 (15)	0.000279924	0.0338521	7.10592
cluster1	R-HSA-212436	Generic Transcription Pathway	Reactome	PRKCZ (7), PTPRC (5), RAD52 (1), DDX55 (2), KIF21A (2), TAOK3 (3), UBE3A (8), MLST8 (3), USP7 (13), BRCA1 (56), KPNA2 (10), RBBP8 (1), UHRF1 (16), GSK3A (19), ARMC6 (1), SOS1 (5), USP34 (10), VRK2 (4), SRSF7 (12), CSNK2A1 (13), KIF16B (3), YWHAB (9), RALY (6), IDH3B (1), PFDN4 (1), ECT2 (3), PRDM5 (2), HOPX (1), MAPK14 (34), HACE1 (3), HOXA9 (1), STK3 (8), TGFBR1 (14)	0.000231579	0.0323142	10.2822
cluster1	R-HSA-170834	Signaling by TGF-beta Receptor Complex	Reactome	PRKCZ (3), KIF21A (1), TAOK3 (1), UBE3A (2), USP7 (1), BRCA1 (7), KPNA2 (3), UHRF1 (1), GSK3A (6), ARMC6 (1), USP34 (2), SRSF7 (5), CSNK2A1 (1), YWHAB (1), RALY (1), IDH3B (1), ECT2 (3), PRDM5 (1), MAPK14 (5), HOXA9 (1), TGFBR1 (12)	0.0001818	0.0274821	7.48081
cluster1	R-HSA-983189	Kinesins	Reactome	KIF21A (1), BRCA1 (1), GSK3A (1), ECT2 (1), PRDM5 (1), KLC4 (3), MAPK14 (1), STK3 (3)	0.000106495	0.017562	6.88087
cluster1	R-HSA-73857	RNA Polymerase II Transcription	Reactome	PRKCZ (7), PTPRC (5), RAD52 (1), DDX55 (2), KIF21A (2), TAOK3 (3), UBE3A (8), MLST8 (3), USP7 (13), BRCA1 (62), KPNA2 (11), RBBP8 (1), UHRF1 (16), GSK3A (25), ARMC6 (1), SOS1 (5), USP34 (10), VRK2 (4), SRSF7 (26), CSNK2A1 (13), KIF16B (3), YWHAB (9), RALY (9), IDH3B (1), PFDN4 (1), ECT2 (4), PRDM5 (2), HOPX (1), MAPK14 (35), HACE1 (3), HOXA9 (1), STK3 (8), TGFBR1 (14)	8.45981e-05	0.017142	11.5192
cluster1	R-HSA-69278	Cell Cycle, Mitotic	Reactome	PRKCZ (6), PTPRC (3), RAD52 (1), TAOK3 (1), UBE3A (4), USP7 (4), BRCA1 (34), KPNA2 (4), UHRF1 (17), GSK3A (13), ARMC6 (1), SOS1 (2), USP34 (1), VRK2 (1), SRSF7 (8), CSNK2A1 (9), KIF16B (1), YWHAB (7), RALY (2), PFDN4 (1), ECT2 (2), PRDM5 (1), MAPK14 (21), MCM7 (16), STK3 (10), TGFBR1 (2)	9.44983e-05	0.017142	11.3832
cluster1	R-HSA-111447	Activation of BAD and translocation to mitochondria	Reactome	PRKCZ (3), BRCA1 (1), GSK3A (6), CSNK2A1 (1), YWHAB (6), MAPK14 (2), STK3 (2)	8.49549e-05	0.017142	8.14162
cluster1	R-HSA-112409	RAF-independent MAPK1/3 activation	Reactome	PTPRC (1), BRCA1 (3), TYK2 (2), SOS1 (2), CSNK2A1 (2), YWHAB (2), ECT2 (1), MAPK14 (11), STK3 (1)	9.06834e-05	0.017142	8.08494
cluster1	R-HSA-176974	Unwinding of DNA	Reactome	MCM7 (11)	1.94697e-05	0.00588632	4.71064
cluster1	R-HSA-74160	Gene expression (Transcription)	Reactome	PRKCZ (7), PTPRC (5), RAD52 (1), DDX55 (2), KIF21A (2), TAOK3 (3), UBE3A (8), MLST8 (3), USP7 (13), BRCA1 (68), KPNA2 (13), RBBP8 (1), UHRF1 (20), GSK3A (26), ARMC6 (2), SOS1 (5), USP34 (10), VRK2 (4), SRSF7 (30), PRKRA (4), CSNK2A1 (13), KIF16B (3), YWHAB (9), RALY (10), IDH3B (1), PFDN4 (1), ECT2 (4), PRDM5 (2), HOPX (1), MAPK14 (35), HACE1 (3), HOXA9 (1), STK3 (9), TGFBR1 (14)	1.53024e-05	0.0055517	13.6196
cluster1	R-HSA-69473	G2/M DNA damage checkpoint	Reactome	RAD52 (1), UBE3A (2), USP7 (3), BRCA1 (16), KPNA2 (2), RBBP8 (1), UHRF1 (6), GSK3A (4), VRK2 (1), CSNK2A1 (4), YWHAB (7), RALY (1), ECT2 (1), PRDM5 (1), MAPK14 (3), STK3 (2)	1.0187e-05	0.0046198	11.1623
cluster1	R-HSA-114452	Activation of BH3-only proteins	Reactome	PRKCZ (3), BRCA1 (4), GSK3A (6), VRK2 (2), CSNK2A1 (1), YWHAB (7), ECT2 (1), MAPK14 (4), STK3 (2), TGFBR1 (1)	5.99417e-06	0.00362448	11.6774
cluster1	R-HSA-75035	Chk1/Chk2(Cds1) mediated inactivation of Cyclin B:Cdk1 complex	Reactome	USP7 (2), BRCA1 (4), KPNA2 (1), GSK3A (4), CSNK2A1 (4), YWHAB (7), MAPK14 (2), STK3 (2)	3.15156e-06	0.00285847	12.3017
cluster1	R-HSA-69481	G2/M Checkpoints	Reactome	RAD52 (1), UBE3A (2), USP7 (4), BRCA1 (17), KPNA2 (3), RBBP8 (1), UHRF1 (6), GSK3A (4), VRK2 (1), SRSF7 (1), CSNK2A1 (4), YWHAB (7), RALY (1), ECT2 (1), PRDM5 (1), MAPK14 (4), MCM7 (10), STK3 (2)	2.87103e-07	0.000520804	17.3084
cluster2	path:hsa05206	MicroRNAs in cancer - Homo sapiens (human)	KEGG	ARAP1 (1), BRSK2 (2), PCBP2 (2), MAPK3 (15), AURKC (2), ACVR1 (1), CREB1 (4), EPHA4 (4), TBL1XR1 (6), GAB1 (12), DCLK2 (1), PDCD6 (1), ARHGAP26 (1), CCT5 (1), CTTNBP2 (1), TNC (1), MELK (3), WDR5 (6), HUWE1 (5), RPGR (1)	0.000373111	0.0399229	7.6656
cluster2	path:hsa00670	One carbon pool by folate - Homo sapiens (human)	KEGG	SHMT2 (2), PFAS (1)	0.000209721	0.0336602	5.20199
cluster2	path:hsa04350	TGF-beta signaling pathway - Homo sapiens (human)	KEGG	MAP3K9 (1), MAPK3 (7), ACVR1 (14), CREB1 (2), TBL1XR1 (1), GAB1 (1), ARHGAP26 (2), CCT5 (3), MELK (1), WDR5 (4), RPGR (1)	0.000141325	0.0336602	7.69956
cluster2	R-HSA-2122947	NOTCH1 Intracellular Domain Regulates Transcription	Reactome	MAPK3 (5), CREB1 (3), TBL1XR1 (9), RALYL (1), MELK (2), WDR5 (12), HUWE1 (4)	0.000279788	0.0390412	5.02494
cluster2	R-HSA-166520	Signaling by NTRKs	Reactome	ARAP1 (1), CHFR (1), LDHB (1), TSC2 (2), MAPK3 (16), AURKC (1), CREB1 (5), EPHA4 (4), GAB1 (12), DCLK2 (1), FYB1 (1), ARHGAP26 (1), CCT5 (4), SYNE1 (1), CTTNBP2 (1), WDR5 (1), HUWE1 (2), RPGR (1)	0.000203676	0.0307891	8.25346
cluster2	R-HSA-5663202	Diseases of signal transduction	Reactome	ARAP1 (1), GAS2 (1), PCBP2 (1), CHFR (1), LDHB (1), MAP3K9 (1), TSC2 (2), MAPK3 (16), WSB1 (1), AURKC (2), ACVR1 (2), CREB1 (7), EPHA4 (9), TBL1XR1 (9), GAB1 (15), DCLK2 (2), FYB1 (1), ARHGAP26 (1), CCT5 (2), AGER (1), CTTNBP2 (1), TNC (2), MELK (4), WDR5 (13), HUWE1 (6)	0.000180897	0.0298316	9.16738
cluster2	R-HSA-390450	Folding of actin by CCT/TriC	Reactome	CCT5 (9), WDR5 (8)	0.000161435	0.0292843	5.3627
cluster2	R-HSA-196849	Metabolism of water-soluble vitamins and cofactors	Reactome	SHMT2 (2), MAPK3 (2), PCCB (1), MCCC2 (2)	9.53646e-05	0.0220156	8.04123
cluster2	R-HSA-2894858	Signaling by NOTCH1 HD+PEST Domain Mutants in Cancer	Reactome	MAPK3 (4), CREB1 (3), TBL1XR1 (9), MELK (2), WDR5 (11), HUWE1 (3)	0.000109229	0.0220156	6.8618
cluster2	R-HSA-2894862	Constitutive Signaling by NOTCH1 HD+PEST Domain Mutants	Reactome	MAPK3 (4), CREB1 (3), TBL1XR1 (9), MELK (2), WDR5 (11), HUWE1 (3)	0.000109229	0.0220156	6.8618
cluster2	R-HSA-2644603	Signaling by NOTCH1 in Cancer	Reactome	MAPK3 (4), CREB1 (3), TBL1XR1 (9), MELK (2), WDR5 (11), HUWE1 (3)	0.000109229	0.0220156	6.8618
cluster2	R-HSA-2644602	Signaling by NOTCH1 PEST Domain Mutants in Cancer	Reactome	MAPK3 (4), CREB1 (3), TBL1XR1 (9), MELK (2), WDR5 (11), HUWE1 (3)	0.000109229	0.0220156	6.8618
cluster2	R-HSA-2644606	Constitutive Signaling by NOTCH1 PEST Domain Mutants	Reactome	MAPK3 (4), CREB1 (3), TBL1XR1 (9), MELK (2), WDR5 (11), HUWE1 (3)	0.000109229	0.0220156	6.8618
cluster2	R-HSA-390471	Association of TriC/CCT with target proteins during biosynthesis	Reactome	MAPK3 (2), TBL1XR1 (1), CCT5 (11), RALYL (1), WDR5 (9), HUWE1 (1)	9.98709e-05	0.0220156	5.65765
cluster2	R-HSA-162582	Signal Transduction	Reactome	ARAP1 (2), BRSK2 (2), GAS2 (1), PCBP2 (8), AC093012.1 (1), RNF41 (2), CHFR (6), LDHB (4), MAP3K9 (2), TSC2 (4), MAPK3 (54), WSB1 (3), AURKC (12), ACVR1 (14), CREB1 (26), ASB1 (1), EPHA4 (12), SEPTIN10 (1), ZBTB38 (1), TBL1XR1 (17), IQCB1 (8), MBNL1 (4), GAB1 (25), DCLK2 (2), FYB1 (2), PDCD6 (2), ARHGAP26 (10), CCT5 (27), AGER (2), SYNE1 (2), CTTNBP2 (1), RALYL (2), TNC (2), MELK (9), WDR5 (37), H…	3.0286e-05	0.0220156	12.781
cluster2	R-HSA-5576894	Phase 1 - inactivation of fast Na+ channels	Reactome	KCNIP2 (5)	6.07796e-06	0.0110254	5.21624
cluster3	path:hsa04010	MAPK signaling pathway - Homo sapiens (human)	KEGG	PTP4A2 (2), HIF1AN (1), USP6NL (3), RUFY2 (1), RELA (4), SCYL1 (3), DYRK2 (5), SCYL2 (4), MDM2 (1), TP53 (1), ZIM2 (1), ATF2 (16), SCLY (1), ERG (1), CSNK1E (9), FGFR4 (12), MFAP3 (1), CSF1R (4), SGK1 (3), PRKAR1B (3), RRM2B (1), YWHAZ (17), OGT (2), L1CAM (5), ARHGAP4 (1)	9.33825e-09	2.99758e-06	24.0892
cluster3	path:hsa04668	TNF signaling pathway - Homo sapiens (human)	KEGG	PTP4A2 (2), HIF1AN (2), CELF2 (1), RELA (4), SCYL1 (1), DNM1L (1), MDM2 (1), UBE2G1 (1), ATF2 (17), ERG (1), CSNK1E (4), FGFR4 (5), CSF1R (4), YWHAZ (6)	1.73511e-07	2.78484e-05	16.5602
cluster3	path:hsa04622	RIG-I-like receptor signaling pathway - Homo sapiens (human)	KEGG	PTP4A2 (1), HIF1AN (2), CELF2 (1), RELA (4), DYRK2 (1), UBE2G1 (1), ATF2 (6), CSNK1E (2), FGFR4 (1), SGK1 (1), YWHAZ (1), ARHGAP4 (1)	0.00719923	0.0471623	3.71129
cluster3	path:hsa05217	Basal cell carcinoma - Homo sapiens (human)	KEGG	SCYL1 (1), DNM1L (1), SCYL2 (1), MDM2 (1), TP53 (1), CSNK1E (6), PRKAR1B (1), RRM2B (1), YWHAZ (1)	0.00696921	0.0467687	2.15682
cluster3	path:hsa04659	Th17 cell differentiation - Homo sapiens (human)	KEGG	PTP4A2 (3), HIF1AN (3), RELA (5), DYRK2 (1), ATF2 (11), ERG (1), CSNK1E (4), FGFR4 (1), MFAP3 (1), SGK1 (1), YWHAZ (1)	0.00699345	0.0467687	4.31062
cluster3	path:hsa05418	Fluid shear stress and atherosclerosis - Homo sapiens (human)	KEGG	PTP4A2 (2), HIF1AN (1), RELA (2), DYRK2 (1), SCYL2 (1), MDM2 (2), TP53 (1), ATF2 (8), ERG (1), CSNK1E (3), FGFR4 (5), MFAP3 (1), CSF1R (3), SGK1 (2), RRM2B (1), YWHAZ (7)	0.00559318	0.0390307	4.50468
cluster3	path:hsa04540	Gap junction - Homo sapiens (human)	KEGG	PTP4A2 (1), USP6NL (3), RUFY2 (1), SCYL1 (1), DNM1L (1), SCYL2 (2), ATF2 (2), CSNK1E (1), FGFR4 (2), CSF1R (2), SGK1 (3), PRKAR1B (3), YWHAZ (8), RGS3 (3), L1CAM (1)	0.00541532	0.0386293	4.53275
cluster3	path:hsa05167	Kaposi sarcoma-associated herpesvirus infection - Homo sapiens (human)	KEGG	PTP4A2 (3), PSMD4 (1), HIF1AN (3), CELF2 (1), USP6NL (3), RUFY2 (1), RELA (3), SCYL1 (1), DNM1L (1), DYRK2 (1), SCYL2 (1), MDM2 (1), TP53 (3), ATF2 (14), ERG (1), CSNK1E (5), ATG7 (1), FGFR4 (5), CSF1R (4), SGK1 (2), PRKAR1B (1), RRM2B (1), YWHAZ (5)	0.00529335	0.0386174	5.5757
cluster3	path:hsa04151	PI3K-Akt signaling pathway - Homo sapiens (human)	KEGG	PTP4A2 (2), HIF1AN (1), USP6NL (3), RUFY2 (1), RELA (2), SCYL1 (3), DNM1L (1), DYRK2 (1), SCYL2 (4), MDM2 (2), TP53 (1), ATF2 (6), CSNK1E (4), FGFR4 (10), CSF1R (6), SGK1 (11), PRKAR1B (1), RRM2B (1), YWHAZ (14), OGT (3), L1CAM (5)	0.00520405	0.0386174	6.04199
cluster3	path:hsa04141	Protein processing in endoplasmic reticulum - Homo sapiens (human)	KEGG	PSMD4 (7), DYRK2 (6), MDM2 (7), UBE2G1 (5), ATF2 (5), CSNK1E (3), FGFR4 (1), SGK1 (1), YWHAZ (2), OGT (1)	0.00487075	0.0372264	5.17069
cluster3	path:hsa04915	Estrogen signaling pathway - Homo sapiens (human)	KEGG	PTP4A2 (1), USP6NL (3), RUFY2 (1), SCYL1 (2), DYRK2 (5), SCYL2 (3), ATF2 (9), ERG (1), CSNK1E (2), FGFR4 (1), CSF1R (5), SGK1 (4), PRKAR1B (3), YWHAZ (5), RGS3 (2), OGT (1), L1CAM (1)	0.0044854	0.0351174	6.21275
cluster3	path:hsa05161	Hepatitis B - Homo sapiens (human)	KEGG	PTP4A2 (1), HIF1AN (2), USP6NL (3), RUFY2 (1), RELA (3), SCYL1 (1), DYRK2 (1), SCYL2 (2), MDM2 (1), TP53 (3), ATF2 (14), ERG (1), CSNK1E (3), FGFR4 (3), CSF1R (4), SGK1 (5), RRM2B (1), YWHAZ (9), OGT (1), ARHGAP4 (1)	0.00326778	0.0265568	6.08881
cluster3	path:hsa00620	Pyruvate metabolism - Homo sapiens (human)	KEGG	PGD (3), UQCRC2 (1), ACACA (1)	0.00330926	0.0265568	4.29595
cluster3	path:hsa04660	T cell receptor signaling pathway - Homo sapiens (human)	KEGG	PTP4A2 (3), HIF1AN (2), USP6NL (3), RUFY2 (1), RELA (5), DNM1L (1), MDM2 (1), ATF2 (9), SCLY (1), ERG (1), CSNK1E (1), SLC26A6 (1), FGFR4 (3), CSF1R (5), SGK1 (3), PRKAR1B (1), YWHAZ (9)	0.00317584	0.0265568	7.06581
cluster3	path:hsa04218	Cellular senescence - Homo sapiens (human)	KEGG	PTP4A2 (2), HIF1AN (1), USP6NL (3), RUFY2 (1), RELA (2), SCYL1 (3), DNM1L (1), SCYL2 (3), MDM2 (3), TP53 (1), ATF2 (7), CSNK1E (5), FGFR4 (6), CSF1R (2), RAD50 (2), SGK1 (2), QKI (1), RRM2B (1), YWHAZ (5), OGT (5)	0.00255317	0.0223251	6.35133
cluster3	path:hsa04728	Dopaminergic synapse - Homo sapiens (human)	KEGG	PTP4A2 (1), DNM1L (1), ATF2 (11), CSNK1E (5), FGFR4 (2), SGK1 (1), PRKAR1B (4), YWHAZ (5), RGS3 (2), OGT (3)	0.00249692	0.0223251	5.20519
cluster3	path:hsa04216	Ferroptosis - Homo sapiens (human)	KEGG	CELF2 (1), SCYL2 (1), MDM2 (1), TP53 (1), CSNK1E (1), QKI (2), RRM2B (1)	0.00257329	0.0223251	5.79032
cluster3	path:hsa04928	Parathyroid hormone synthesis, secretion and action - Homo sapiens (human)	KEGG	PTP4A2 (1), SCYL1 (1), LRP6 (2), SCYL2 (1), MDM2 (1), ATF2 (8), CSNK1E (1), SGK1 (1), PRKAR1B (3), YWHAZ (3), RGS3 (3), L1CAM (2)	0.00255945	0.0223251	5.79556
cluster3	path:hsa05166	Human T-cell leukemia virus 1 infection - Homo sapiens (human)	KEGG	PTP4A2 (1), HIF1AN (2), USP6NL (3), RUFY2 (1), RELA (5), SCYL1 (1), SCYL2 (2), MDM2 (2), TP53 (3), ATF2 (16), ERG (2), CSNK1E (6), FGFR4 (2), MFAP3 (1), CSF1R (2), SGK1 (2), PRKAR1B (3), RRM2B (1), YWHAZ (5), OGT (1), ARHGAP4 (1)	0.00230722	0.0223251	6.45909
cluster3	path:hsa05133	Pertussis - Homo sapiens (human)	KEGG	PTP4A2 (2), HIF1AN (1), RELA (2), MDM2 (1), ATF2 (10), ERG (1), CSNK1E (1), FGFR4 (1), YWHAZ (1), RGS3 (2)	0.00216684	0.0217362	5.95727
cluster3	path:hsa04710	Circadian rhythm - Homo sapiens (human)	KEGG	PTP4A2 (1), UBE2G1 (1), ATF2 (1), CSNK1E (8), QKI (1), YWHAZ (2), OGT (2)	0.00206776	0.0214114	3.79645
cluster3	path:hsa04620	Toll-like receptor signaling pathway - Homo sapiens (human)	KEGG	PTP4A2 (2), HIF1AN (2), CELF2 (1), RELA (3), DYRK2 (1), ATF2 (10), ERG (1), CSNK1E (2), FGFR4 (4), CSF1R (2), SGK1 (1), YWHAZ (4)	0.00195779	0.0209484	6.05579
cluster3	path:hsa04922	Glucagon signaling pathway - Homo sapiens (human)	KEGG	PGD (2), PTP4A2 (1), UQCRC2 (1), TP53 (2), ACACA (1), ATF2 (6), FGFR4 (1), PRKAR1B (3), YWHAZ (5), OGT (1)	0.00188086	0.0208192	6.67643
cluster3	path:hsa04934	Cushing syndrome - Homo sapiens (human)	KEGG	PTP4A2 (1), HELLS (1), SCYL1 (2), DNM1L (1), SCYL2 (1), ATF2 (6), CSNK1E (6), FGFR4 (2), SGK1 (1), PRKAR1B (4), YWHAZ (4), RGS3 (3), OGT (4), L1CAM (1)	0.00180732	0.0207196	6.13346
cluster3	path:hsa05230	Central carbon metabolism in cancer - Homo sapiens (human)	KEGG	PGD (1), PTP4A2 (1), HIF1AN (1), USP6NL (3), RUFY2 (1), SCYL1 (3), SCYL2 (4), MDM2 (1), UQCRC2 (1), TP53 (1), ATF2 (2), CSNK1E (3), FGFR4 (2), CSF1R (3), SGK1 (3), RRM2B (1), YWHAZ (2), L1CAM (4)	0.00161423	0.0191914	6.24318
cluster3	path:hsa04621	NOD-like receptor signaling pathway - Homo sapiens (human)	KEGG	PTP4A2 (2), HIF1AN (2), CELF2 (1), RELA (4), SCYL1 (3), DNM1L (1), DYRK2 (2), MDM2 (4), UBE2G1 (1), ATF2 (9), ERG (1), CSNK1E (4), FGFR4 (1), SGK1 (1), YWHAZ (2), OGT (1)	0.00129415	0.0159778	4.08427
cluster3	path:hsa04014	Ras signaling pathway - Homo sapiens (human)	KEGG	PTP4A2 (2), HIF1AN (2), USP6NL (3), RUFY2 (1), RELA (3), SCYL1 (2), DYRK2 (2), SCYL2 (2), MDM2 (3), ATF2 (6), SCLY (1), ERG (1), CSNK1E (4), FGFR4 (7), CSF1R (7), SGK1 (2), PRKAR1B (3), YWHAZ (12), L1CAM (3)	0.00123922	0.0159116	7.69081
cluster3	path:hsa04658	Th1 and Th2 cell differentiation - Homo sapiens (human)	KEGG	PTP4A2 (3), HIF1AN (2), RELA (6), ATF2 (11), ERG (1), CSNK1E (2), FGFR4 (1), YWHAZ (1)	0.00108456	0.014506	5.92949
cluster3	path:hsa05014	Amyotrophic lateral sclerosis (ALS) - Homo sapiens (human)	KEGG	PTP4A2 (1), SCYL2 (2), MDM2 (1), TP53 (1), ATF2 (3), CSNK1E (2), FGFR4 (4), RRM2B (1), YWHAZ (2)	0.000921409	0.0137822	5.25772
cluster3	path:hsa03010	Ribosome - Homo sapiens (human)	KEGG	PSMD4 (1), MDM2 (3), RPS9 (13), RPL26L1 (3)	0.000754467	0.0137822	5.40809
cluster3	path:hsa04380	Osteoclast differentiation - Homo sapiens (human)	KEGG	PTP4A2 (2), HIF1AN (2), RELA (5), ATF2 (16), ERG (1), CSNK1E (2), FGFR4 (3), MFAP3 (1), CSF1R (8), YWHAZ (4)	0.00094682	0.0137822	6.04747
cluster3	path:hsa04024	cAMP signaling pathway - Homo sapiens (human)	KEGG	PTP4A2 (1), HIF1AN (2), RELA (3), MDM2 (1), TP53 (2), ATF2 (12), ERG (1), CSNK1E (4), FGFR4 (1), CSF1R (2), SGK1 (1), PRKAR1B (3), YWHAZ (5), RGS3 (2), OGT (3)	0.00098751	0.0137822	6.72041
cluster3	path:hsa05200	Pathways in cancer - Homo sapiens (human)	KEGG	PTP4A2 (2), HIF1AN (3), CELF2 (1), USP6NL (3), RUFY2 (1), RELA (5), SCYL1 (6), LRP6 (2), DNM1L (1), DYRK2 (2), SCYL2 (6), MDM2 (7), TP53 (3), UBE2G1 (1), DUS1L (1), ATF2 (12), IKZF2 (4), ERG (1), CSNK1E (17), FGFR4 (8), CSF1R (5), SGK1 (4), PRKAR1B (4), RRM2B (1), YWHAZ (10), RGS3 (3), OGT (3), L1CAM (4)	0.000986697	0.0137822	9.50523
cluster3	path:hsa04926	Relaxin signaling pathway - Homo sapiens (human)	KEGG	PTP4A2 (2), HIF1AN (2), USP6NL (3), RUFY2 (1), RELA (3), SCYL1 (1), SCYL2 (1), ATF2 (14), ERG (1), CSNK1E (1), FGFR4 (2), CSF1R (5), SGK1 (2), PRKAR1B (3), YWHAZ (7), RGS3 (2), L1CAM (1)	0.000976324	0.0137822	7.37396
cluster3	path:hsa05224	Breast cancer - Homo sapiens (human)	KEGG	PTP4A2 (1), USP6NL (3), RUFY2 (1), RELA (2), SCYL1 (4), LRP6 (2), DNM1L (1), SCYL2 (5), MDM2 (1), TP53 (1), ATF2 (4), ERG (1), CSNK1E (10), FGFR4 (6), CSF1R (5), SGK1 (2), PRKAR1B (1), RRM2B (1), YWHAZ (4), OGT (1), L1CAM (3)	0.00082126	0.0137822	8.16352
cluster3	path:hsa04390	Hippo signaling pathway - Homo sapiens (human)	KEGG	RELA (1), SCYL1 (2), DNM1L (1), DYRK2 (1), MDM2 (1), TP53 (1), ZIM2 (1), CSNK1E (14), FGFR4 (2), SGK1 (3), QKI (1), PRKAR1B (1), YWHAZ (12), OGT (5)	0.000608977	0.0122176	5.56923
cluster3	path:hsa04210	Apoptosis - Homo sapiens (human)	KEGG	PTP4A2 (2), HIF1AN (2), USP6NL (3), RUFY2 (1), RELA (3), SCYL1 (1), SCYL2 (2), MDM2 (3), TP53 (1), ATF2 (9), SEPTIN2 (1), ERG (1), CSNK1E (5), FGFR4 (2), MFAP3 (2), CSF1R (2), SGK1 (3), RRM2B (1), YWHAZ (4), L1CAM (1)	0.000575691	0.0122176	5.61152
cluster3	path:hsa05206	MicroRNAs in cancer - Homo sapiens (human)	KEGG	PTP4A2 (2), HIF1AN (1), USP6NL (3), RUFY2 (1), RELA (2), SCYL1 (4), SCYL2 (3), MDM2 (6), TP53 (4), ATF2 (6), IKZF2 (2), CSNK1E (3), FGFR4 (2), CSF1R (4), SGK1 (5), QKI (1), RRM2B (1), YWHAZ (8), OGT (2), L1CAM (3)	0.000469394	0.0107625	8.80628
cluster3	path:hsa05203	Viral carcinogenesis - Homo sapiens (human)	KEGG	PTP4A2 (1), HELLS (2), HIF1AN (2), CELF2 (1), USP6NL (3), RUFY2 (1), RELA (5), DNM1L (1), DYRK2 (1), SCYL2 (2), MDM2 (4), TP53 (4), KAT7 (1), ATF2 (9), IKZF2 (4), ERG (1), CSNK1E (4), FGFR4 (2), CSF1R (5), SGK1 (4), QKI (1), PRKAR1B (3), RRM2B (1), YWHAZ (10), OGT (3)	0.000434994	0.010741	9.50781
cluster3	path:hsa04071	Sphingolipid signaling pathway - Homo sapiens (human)	KEGG	PTP4A2 (2), HIF1AN (1), USP6NL (3), RUFY2 (1), RELA (2), SCYL2 (2), MDM2 (2), TP53 (1), ATF2 (9), CSNK1E (3), FGFR4 (3), CSF1R (3), SGK1 (4), RRM2B (1), YWHAZ (7), RGS3 (2)	0.000394528	0.0105536	9.00593
cluster3	path:hsa05030	Cocaine addiction - Homo sapiens (human)	KEGG	HIF1AN (1), RELA (2), SCYL2 (1), ATF2 (5), ERG (1), PRKAR1B (3), YWHAZ (1), RGS3 (2)	0.000300919	0.00878136	7.87443
cluster3	path:hsa05145	Toxoplasmosis - Homo sapiens (human)	KEGG	PTP4A2 (2), HIF1AN (2), RELA (4), DYRK2 (4), MDM2 (1), ATF2 (8), CSNK1E (4), FGFR4 (4), CSF1R (1), SGK1 (2), YWHAZ (3), RGS3 (2), OGT (1)	0.00017542	0.00563097	9.20009
cluster3	path:hsa04912	GnRH signaling pathway - Homo sapiens (human)	KEGG	PTP4A2 (2), USP6NL (3), RUFY2 (1), SCYL1 (1), SCYL2 (1), ATF2 (10), ERG (1), CSNK1E (1), FGFR4 (3), CSF1R (2), SGK1 (3), PRKAR1B (3), YWHAZ (10), RGS3 (1), OGT (1), L1CAM (1), ARHGAP4 (1)	0.00015357	0.00547734	8.52768
cluster3	path:hsa05164	Influenza A - Homo sapiens (human)	KEGG	PTP4A2 (2), HIF1AN (2), RELA (4), DNM1L (2), DYRK2 (5), TP53 (2), UBE2G1 (1), ATF2 (12), ERG (1), CSNK1E (3), FGFR4 (4), MFAP3 (2), CSF1R (3), SGK1 (2), PRKAR1B (1), YWHAZ (6), OGT (1)	0.000108008	0.00464628	11.2191
cluster3	path:hsa05012	Parkinson disease - Homo sapiens (human)	KEGG	PSMD4 (2), DNM1L (2), DYRK2 (1), MDM2 (3), UQCRC2 (4), UBE2G1 (3), SEPTIN2 (1), PRKAR1B (3), YWHAZ (2), RGS3 (2)	0.000115795	0.00464628	10.4145
cluster3	path:hsa04657	IL-17 signaling pathway - Homo sapiens (human)	KEGG	PTP4A2 (2), HIF1AN (2), CELF2 (2), RELA (4), DNM1L (1), DYRK2 (2), MDM2 (1), ATF2 (13), PUM2 (1), ERG (1), CSNK1E (3), FGFR4 (1), SGK1 (3), QKI (1), PRKAR1B (1), YWHAZ (3)	6.00588e-05	0.00321315	8.44285
cluster3	path:hsa04722	Neurotrophin signaling pathway - Homo sapiens (human)	KEGG	PTP4A2 (3), HIF1AN (2), USP6NL (3), RUFY2 (1), RELA (5), SCYL1 (1), DNM1L (1), SCYL2 (2), MDM2 (2), TP53 (2), ATF2 (11), ERG (1), CSNK1E (3), FGFR4 (4), CSF1R (4), SGK1 (4), PRKAR1B (1), RRM2B (1), YWHAZ (13), OGT (2), L1CAM (1), ARHGAP4 (1)	2.38839e-05	0.00153335	12.2284
cluster3	path:hsa04750	Inflammatory mediator regulation of TRP channels - Homo sapiens (human)	KEGG	PTP4A2 (2), HIF1AN (1), SCYL1 (1), SCYL2 (1), ATF2 (7), CSNK1E (4), FGFR4 (3), MFAP3 (1), CSF1R (3), PRKAR1B (3), YWHAZ (6), OGT (3), L1CAM (1)	1.29894e-05	0.0010424	12.9282
cluster3	path:hsa04310	Wnt signaling pathway - Homo sapiens (human)	KEGG	HIF1AN (1), SCYL1 (2), LRP6 (3), DNM1L (1), SCYL2 (1), MDM2 (2), TP53 (3), UBE2G1 (1), ATF2 (9), IKZF2 (2), ERG (1), CSNK1E (12), QKI (1), PRKAR1B (4), RRM2B (1), YWHAZ (4), OGT (4)	7.98461e-06	0.000854354	12.4869
cluster3	R-HSA-69275	G2/M Transition	Reactome	PSMD4 (3), HELLS (1), SCYL1 (2), DNM1L (1), DYRK2 (1), SCYL2 (2), MDM2 (5), TP53 (2), UBE2G1 (2), RPS9 (1), ATF2 (1), PUM2 (1), CSNK1E (6), SGK1 (3), QKI (1), PRKAR1B (2), RRM2B (2), YWHAZ (6), OGT (4)	0.00188188	0.0496684	7.21075
cluster3	R-HSA-69563	p53-Dependent G1 DNA Damage Response	Reactome	PSMD4 (3), SCYL2 (1), MDM2 (6), TP53 (1), UBE2G1 (1), CSNK1E (1), SGK1 (2), QKI (1), RRM2B (1), YWHAZ (1), OGT (1)	0.00191664	0.0496684	3.84307
cluster3	R-HSA-69580	p53-Dependent G1/S DNA damage checkpoint	Reactome	PSMD4 (3), SCYL2 (1), MDM2 (6), TP53 (1), UBE2G1 (1), CSNK1E (1), SGK1 (2), QKI (1), RRM2B (1), YWHAZ (1), OGT (1)	0.00191664	0.0496684	3.84307
cluster3	R-HSA-6804754	Regulation of TP53 Expression	Reactome	SCYL2 (1), MDM2 (1), TP53 (1), CSNK1E (1), RRM2B (1)	0.00189875	0.0496684	4.71383
cluster3	R-HSA-72689	Formation of a pool of free 40S subunits	Reactome	PSMD4 (1), MDM2 (3), RPS9 (13), RPL26L1 (3)	0.0016859	0.0463368	4.80327
cluster3	R-HSA-4641257	Degradation of AXIN	Reactome	PSMD4 (3), HIF1AN (2), SCYL1 (1), MDM2 (3), UBE2G1 (1), CSNK1E (1), SGK1 (1)	0.00149146	0.0416231	4.89545
cluster3	R-HSA-190322	FGFR4 ligand binding and activation	Reactome	FGFR4 (4)	0.00137006	0.0396184	2.86326
cluster3	R-HSA-180024	DARPP-32 events	Reactome	SCYL2 (1), CSNK1E (3), SGK1 (1), PRKAR1B (6), YWHAZ (1), OGT (1)	0.00139778	0.0396184	4.03696
cluster3	R-HSA-8866652	Synthesis of active ubiquitin: roles of E1 and E2 enzymes	Reactome	PSMD4 (3), MDM2 (17), UBE2G1 (3), CSNK1E (1), SGK1 (1)	0.0013938	0.0396184	4.94639
cluster3	R-HSA-349425	Autodegradation of the E3 ubiquitin ligase COP1	Reactome	PSMD4 (3), SCYL2 (1), MDM2 (4), TP53 (1), UBE2G1 (1), CSNK1E (1), SGK1 (1), RRM2B (1)	0.00132804	0.0394928	4.98275
cluster3	R-HSA-6811555	PI5P Regulates TP53 Acetylation	Reactome	SCYL2 (1), MDM2 (1), TP53 (2), ATF2 (1), CSNK1E (1), FGFR4 (1), SGK1 (1), RRM2B (1)	0.00128868	0.038961	4.08687
cluster3	R-HSA-975956	Nonsense Mediated Decay (NMD) independent of the Exon Junction Complex (EJC)	Reactome	PSMD4 (1), MDM2 (3), RPS9 (13), RPL26L1 (3)	0.00120967	0.0371922	5.05297
cluster3	R-HSA-5689896	Ovarian tumor domain proteases	Reactome	PSMD4 (3), CELF2 (1), SCYL1 (1), DNM1L (1), SCYL2 (4), MDM2 (6), TP53 (1), UBE2G1 (2), CSNK1E (3), SGK1 (1), RRM2B (1)	0.00117705	0.0368131	5.85841
cluster3	R-HSA-449147	Signaling by Interleukins	Reactome	PTP4A2 (2), PSMD4 (3), HELLS (1), HIF1AN (2), RELA (5), SCYL1 (1), MDM2 (4), TP53 (1), UBE2G1 (2), ATF2 (13), ERG (1), CSNK1E (4), FGFR4 (3), MFAP3 (1), CSF1R (11), SGK1 (4), QKI (1), PRKAR1B (1), YWHAZ (9), OGT (4)	0.00107845	0.0343211	5.9344
cluster3	R-HSA-69541	Stabilization of p53	Reactome	PSMD4 (3), SCYL2 (1), MDM2 (6), TP53 (1), UBE2G1 (1), CSNK1E (1), SGK1 (1), RRM2B (1)	0.00101405	0.0328481	4.23407
cluster3	R-HSA-5358351	Signaling by Hedgehog	Reactome	PSMD4 (3), SCYL1 (1), DNM1L (1), MDM2 (3), UBE2G1 (5), CSNK1E (3), KLHL5 (1), SGK1 (1), PRKAR1B (7), YWHAZ (2), OGT (2)	0.000927667	0.0305962	6.06522
cluster3	R-HSA-5633007	Regulation of TP53 Activity	Reactome	PTP4A2 (2), PSMD4 (3), HELLS (1), RELA (4), SCYL1 (1), DNM1L (1), SCYL2 (3), MDM2 (7), TP53 (5), UBE2G1 (1), KAT7 (5), ATF2 (4), PUM2 (1), IKZF2 (2), CSNK1E (2), FGFR4 (4), RAD50 (2), SGK1 (5), RRM2B (1), YWHAZ (5), OGT (3)	0.000804355	0.0270204	8.75272
cluster3	R-HSA-69895	Transcriptional activation of cell cycle inhibitor p21	Reactome	SCYL2 (1), MDM2 (1), TP53 (1), CSNK1E (1), QKI (1), RRM2B (1)	0.000735414	0.0251706	6.26694
cluster3	R-HSA-69560	Transcriptional activation of p53 responsive genes	Reactome	SCYL2 (1), MDM2 (1), TP53 (1), CSNK1E (1), QKI (1), RRM2B (1)	0.000735414	0.0251706	6.26694
cluster3	R-HSA-112040	G-protein mediated events	Reactome	PTP4A2 (1), ATF2 (2), CSNK1E (2), PRKAR1B (6), YWHAZ (3), RGS3 (2)	0.000580545	0.0206492	5.6052
cluster3	R-HSA-112043	PLC beta mediated events	Reactome	PTP4A2 (1), ATF2 (2), CSNK1E (2), PRKAR1B (6), YWHAZ (3), RGS3 (2)	0.000573575	0.0206492	5.61429
cluster3	R-HSA-6803207	TP53 Regulates Transcription of Caspase Activators and Caspases	Reactome	SCYL2 (1), MDM2 (2), TP53 (3), CSNK1E (1), RRM2B (1)	0.000545465	0.0201933	6.52647
cluster3	R-HSA-9006925	Intracellular signaling by second messengers	Reactome	PTP4A2 (2), PSMD4 (3), HELLS (2), HIF1AN (2), SCYL1 (2), DNM1L (1), SCYL2 (6), MDM2 (6), TP53 (1), UBE2G1 (2), KAT7 (1), ATF2 (7), IKZF2 (3), ERG (1), CSNK1E (4), FGFR4 (7), CSF1R (7), SGK1 (6), PRKAR1B (7), RRM2B (1), YWHAZ (7), OGT (4), L1CAM (4)	0.000508658	0.0192297	8.71398
cluster3	R-HSA-6804760	Regulation of TP53 Activity through Methylation	Reactome	PSMD4 (3), RELA (1), SCYL2 (1), MDM2 (6), TP53 (2), UBE2G1 (1), ATF2 (1), CSNK1E (1), SGK1 (1), RRM2B (1)	0.000508834	0.0192297	5.70438
cluster3	R-HSA-5621575	CD209 (DC-SIGN) signaling	Reactome	HIF1AN (1), USP6NL (3), RUFY2 (1), RELA (3), TP53 (2), ATF2 (3), SCLY (1), SGK1 (2), PRKAR1B (3), YWHAZ (4)	0.000482324	0.0190203	8.77506
cluster3	R-HSA-111996	Ca-dependent events	Reactome	PTP4A2 (1), ATF2 (2), CSNK1E (2), PRKAR1B (6), YWHAZ (3)	0.000396501	0.0159834	5.89201
cluster3	R-HSA-111997	CaM pathway	Reactome	ATF2 (1), CSNK1E (2), PRKAR1B (6), YWHAZ (3)	0.000342354	0.0141143	4.90099
cluster3	R-HSA-111933	Calmodulin induced events	Reactome	ATF2 (1), CSNK1E (2), PRKAR1B (6), YWHAZ (3)	0.000342354	0.0141143	4.90099
cluster3	R-HSA-6803205	TP53 regulates transcription of several additional cell death genes whose specific roles in p53-dependent apoptosis remain uncertain	Reactome	RELA (1), SCYL2 (1), MDM2 (1), TP53 (3), CSNK1E (1), RRM2B (1), YWHAZ (1)	0.000317095	0.0136955	6.06012
cluster3	R-HSA-156842	Eukaryotic Translation Elongation	Reactome	PSMD4 (1), MDM2 (3), ZIM2 (1), RPS9 (13), RPL26L1 (3)	0.000265694	0.0117554	7.15123
cluster3	R-HSA-2559583	Cellular Senescence	Reactome	PTP4A2 (2), PSMD4 (3), HELLS (3), HIF1AN (1), RELA (4), DNM1L (2), SCYL2 (1), MDM2 (8), TP53 (1), UBE2G1 (1), ATF2 (12), ERG (2), CSNK1E (2), FGFR4 (6), RAD50 (2), SGK1 (3), RRM2B (2), YWHAZ (6), OGT (2)	0.000224545	0.0101831	10.3201
cluster3	R-HSA-168898	Toll-Like Receptors Cascades	Reactome	PTP4A2 (2), PSMD4 (3), HIF1AN (2), CELF2 (1), RUFY2 (1), RELA (5), SCYL1 (1), DYRK2 (1), MDM2 (7), TP53 (1), UBE2G1 (1), ATF2 (13), ERG (1), CSNK1E (4), FGFR4 (3), CSF1R (1), SGK1 (3), QKI (1), YWHAZ (6), OGT (2), ARHGAP4 (1)	0.000184348	0.00857456	7.46872
cluster3	R-HSA-450282	MAPK targets/ Nuclear events mediated by MAP kinases	Reactome	PTP4A2 (2), ATF2 (13), ERG (1), CSNK1E (1), FGFR4 (1), SGK1 (2), YWHAZ (4)	0.000177774	0.00848636	7.50026
cluster3	R-HSA-166016	Toll Like Receptor 4 (TLR4) Cascade	Reactome	PTP4A2 (2), PSMD4 (3), HIF1AN (2), CELF2 (1), RELA (5), SCYL1 (1), DYRK2 (1), MDM2 (7), TP53 (1), UBE2G1 (1), ATF2 (13), ERG (1), CSNK1E (4), FGFR4 (3), CSF1R (1), SGK1 (3), QKI (1), YWHAZ (6), OGT (2), ARHGAP4 (1)	0.000162227	0.00795351	7.57975
cluster3	R-HSA-450341	Activation of the AP-1 family of transcription factors	Reactome	PTP4A2 (2), ATF2 (10), ERG (1), CSNK1E (1), FGFR4 (1), YWHAZ (1)	0.000161814	0.00795351	6.56617
cluster3	R-HSA-156902	Peptide chain elongation	Reactome	PSMD4 (1), MDM2 (3), ZIM2 (1), RPS9 (13), RPL26L1 (3)	0.000141054	0.0073106	7.70123
cluster3	R-HSA-2672351	Stimuli-sensing channels	Reactome	PSMD4 (3), SCYL1 (1), MDM2 (3), UBE2G1 (1), SGK1 (7), PRKAR1B (1), YWHAZ (3)	0.000124964	0.00709464	7.80643
cluster3	R-HSA-1799339	SRP-dependent cotranslational protein targeting to membrane	Reactome	PSMD4 (1), MDM2 (3), RPS9 (13), RPL26L1 (3)	0.000127267	0.00709464	6.74683
cluster3	R-HSA-6803204	TP53 Regulates Transcription of Genes Involved in Cytochrome C Release	Reactome	RELA (1), SCYL2 (1), MDM2 (1), TP53 (4), ATF2 (1), CSNK1E (1), RRM2B (1), YWHAZ (1)	0.000124041	0.00709464	5.52453
cluster3	R-HSA-72764	Eukaryotic Translation Termination	Reactome	PSMD4 (1), MDM2 (3), RPS9 (13), RPL26L1 (3)	0.000131918	0.00709464	6.71983
cluster3	R-HSA-8953897	Cellular responses to external stimuli	Reactome	PTP4A2 (3), PSMD4 (3), HELLS (3), HIF1AN (3), RELA (4), DNM1L (3), DYRK2 (6), SCYL2 (2), MDM2 (11), TP53 (4), UBE2G1 (2), ZIM2 (1), ATF2 (14), ERG (2), CSNK1E (5), ATG7 (2), FGFR4 (6), RAD50 (2), SGK1 (7), PRKAR1B (1), RRM2B (2), YWHAZ (10), OGT (5)	0.000132976	0.00709464	12.2577
cluster3	R-HSA-448424	Interleukin-17 signaling	Reactome	PTP4A2 (2), PSMD4 (3), HIF1AN (1), RELA (1), SCYL1 (1), MDM2 (4), UBE2G1 (1), ATF2 (13), ERG (1), CSNK1E (2), FGFR4 (3), SGK1 (3), QKI (1), YWHAZ (6), OGT (2)	0.00011231	0.00702517	7.89916
cluster3	R-HSA-450294	MAP kinase activation	Reactome	PTP4A2 (2), PSMD4 (3), HIF1AN (1), RELA (1), SCYL1 (1), MDM2 (4), UBE2G1 (1), ATF2 (13), ERG (1), CSNK1E (2), FGFR4 (3), SGK1 (3), QKI (1), YWHAZ (6), OGT (2)	0.00011231	0.00702517	7.89916
cluster3	R-HSA-937061	TRIF(TICAM1)-mediated TLR4 signaling	Reactome	PTP4A2 (2), PSMD4 (3), HIF1AN (2), CELF2 (1), RELA (5), SCYL1 (1), DYRK2 (1), MDM2 (7), TP53 (1), UBE2G1 (1), ATF2 (13), ERG (1), CSNK1E (4), FGFR4 (3), SGK1 (3), QKI (1), YWHAZ (6), OGT (2)	9.5386e-05	0.00640853	8.04103
cluster3	R-HSA-2408557	Selenocysteine synthesis	Reactome	PSMD4 (1), MDM2 (3), RPS9 (13), RPL26L1 (3)	9.14996e-05	0.00640853	6.99503
cluster3	R-HSA-1483249	Inositol phosphate metabolism	Reactome	PTP4A2 (1), ATF2 (2), CSNK1E (2), PRKAR1B (6), YWHAZ (4)	9.22719e-05	0.00640853	6.9887
cluster3	R-HSA-166166	MyD88-independent TLR4 cascade	Reactome	PTP4A2 (2), PSMD4 (3), HIF1AN (2), CELF2 (1), RELA (5), SCYL1 (1), DYRK2 (1), MDM2 (7), TP53 (1), UBE2G1 (1), ATF2 (13), ERG (1), CSNK1E (4), FGFR4 (3), SGK1 (3), QKI (1), YWHAZ (6), OGT (2)	9.5386e-05	0.00640853	8.04103
cluster3	R-HSA-1489509	DAG and IP3 signaling	Reactome	PTP4A2 (1), ATF2 (2), CSNK1E (2), PRKAR1B (6), YWHAZ (4)	9.22719e-05	0.00640853	6.9887
cluster3	R-HSA-163615	PKA activation	Reactome	CSNK1E (2), PRKAR1B (6), YWHAZ (1)	8.97992e-05	0.00640853	5.72294
cluster3	R-HSA-2262752	Cellular responses to stress	Reactome	PTP4A2 (2), PSMD4 (3), HELLS (3), HIF1AN (3), RELA (4), DNM1L (3), DYRK2 (6), SCYL2 (2), MDM2 (11), TP53 (4), UBE2G1 (2), ZIM2 (1), ATF2 (14), ERG (2), CSNK1E (5), FGFR4 (6), RAD50 (2), SGK1 (7), PRKAR1B (1), RRM2B (2), YWHAZ (9), OGT (4)	8.84491e-05	0.00640853	12.1599
cluster3	R-HSA-5357801	Programmed Cell Death	Reactome	PTP4A2 (1), RUFY2 (1), RELA (1), SCYL1 (1), DNM1L (1), SCYL2 (1), MDM2 (2), TP53 (4), DUS1L (1), ATF2 (2), SCLY (1), CSNK1E (3), FGFR4 (1), MFAP3 (2), SGK1 (2), RRM2B (1), YWHAZ (12), OGT (1)	6.57381e-05	0.00596244	9.35165
cluster3	R-HSA-139915	Activation of PUMA and translocation to mitochondria	Reactome	RELA (1), SCYL2 (1), MDM2 (1), TP53 (3), CSNK1E (1), RRM2B (1), YWHAZ (1)	5.12091e-05	0.00541157	8.58131
cluster3	R-HSA-168164	Toll Like Receptor 3 (TLR3) Cascade	Reactome	PTP4A2 (2), PSMD4 (3), HIF1AN (2), CELF2 (1), RELA (5), SCYL1 (1), DYRK2 (1), MDM2 (7), TP53 (1), UBE2G1 (1), ATF2 (13), ERG (1), CSNK1E (4), FGFR4 (3), SGK1 (3), QKI (1), YWHAZ (6), OGT (2)	5.39219e-05	0.00541157	8.53647
cluster3	R-HSA-111931	PKA-mediated phosphorylation of CREB	Reactome	ATF2 (1), CSNK1E (2), PRKAR1B (6), YWHAZ (1)	5.66812e-05	0.00541157	6.00554
cluster3	R-HSA-3700989	Transcriptional Regulation by TP53	Reactome	PTP4A2 (2), PSMD4 (3), HELLS (1), RELA (4), SCYL1 (1), DNM1L (1), SCYL2 (4), MDM2 (8), UQCRC2 (1), TP53 (7), UBE2G1 (1), KAT7 (5), ATF2 (8), PUM2 (1), IKZF2 (2), ERG (1), CSNK1E (3), FGFR4 (5), MFAP3 (2), RAD50 (2), SGK1 (9), QKI (1), RRM2B (2), YWHAZ (12), OGT (4)	4.17027e-05	0.00472804	13.1395
cluster3	R-HSA-164378	PKA activation in glucagon signalling	Reactome	CSNK1E (2), PRKAR1B (6), YWHAZ (1)	2.57355e-05	0.00311228	6.49049
cluster3	R-HSA-114452	Activation of BH3-only proteins	Reactome	RELA (1), SCYL2 (1), MDM2 (1), TP53 (3), ATF2 (1), CSNK1E (1), FGFR4 (1), SGK1 (2), RRM2B (1), YWHAZ (10), OGT (1)	1.33607e-06	0.00201152	10.1744
cluster3	R-HSA-168181	Toll Like Receptor 7/8 (TLR7/8) Cascade	Reactome	PTP4A2 (2), PSMD4 (3), HIF1AN (2), RELA (5), SCYL1 (1), MDM2 (4), TP53 (1), UBE2G1 (1), ATF2 (13), ERG (1), CSNK1E (2), FGFR4 (3), SGK1 (3), QKI (1), YWHAZ (6), OGT (2), ARHGAP4 (1)	1.55244e-05	0.00201152	10.7532
cluster3	R-HSA-975155	MyD88 dependent cascade initiated on endosome	Reactome	PTP4A2 (2), PSMD4 (3), HIF1AN (2), RELA (5), SCYL1 (1), MDM2 (4), TP53 (1), UBE2G1 (1), ATF2 (13), ERG (1), CSNK1E (2), FGFR4 (3), SGK1 (3), QKI (1), YWHAZ (6), OGT (2), ARHGAP4 (1)	1.55244e-05	0.00201152	10.7532
cluster3	R-HSA-168188	Toll Like Receptor TLR6:TLR2 Cascade	Reactome	PTP4A2 (2), PSMD4 (3), HIF1AN (2), RELA (5), SCYL1 (1), MDM2 (4), TP53 (1), UBE2G1 (1), ATF2 (13), ERG (1), CSNK1E (2), FGFR4 (3), CSF1R (1), SGK1 (3), QKI (1), YWHAZ (6), OGT (2), ARHGAP4 (1)	1.55123e-05	0.00201152	10.754
cluster3	R-HSA-168179	Toll Like Receptor TLR1:TLR2 Cascade	Reactome	PTP4A2 (2), PSMD4 (3), HIF1AN (2), RELA (5), SCYL1 (1), MDM2 (4), TP53 (1), UBE2G1 (1), ATF2 (13), ERG (1), CSNK1E (2), FGFR4 (3), CSF1R (1), SGK1 (3), QKI (1), YWHAZ (6), OGT (2), ARHGAP4 (1)	1.55123e-05	0.00201152	10.754
cluster3	R-HSA-166058	MyD88:Mal cascade initiated on plasma membrane	Reactome	PTP4A2 (2), PSMD4 (3), HIF1AN (2), RELA (5), SCYL1 (1), MDM2 (4), TP53 (1), UBE2G1 (1), ATF2 (13), ERG (1), CSNK1E (2), FGFR4 (3), CSF1R (1), SGK1 (3), QKI (1), YWHAZ (6), OGT (2), ARHGAP4 (1)	1.55123e-05	0.00201152	10.754
cluster3	R-HSA-181438	Toll Like Receptor 2 (TLR2) Cascade	Reactome	PTP4A2 (2), PSMD4 (3), HIF1AN (2), RELA (5), SCYL1 (1), MDM2 (4), TP53 (1), UBE2G1 (1), ATF2 (13), ERG (1), CSNK1E (2), FGFR4 (3), CSF1R (1), SGK1 (3), QKI (1), YWHAZ (6), OGT (2), ARHGAP4 (1)	1.55123e-05	0.00201152	10.754
cluster3	R-HSA-975138	TRAF6 mediated induction of NFkB and MAP kinases upon TLR7/8 or 9 activation	Reactome	PTP4A2 (2), PSMD4 (3), HIF1AN (2), RELA (5), SCYL1 (1), MDM2 (4), TP53 (1), UBE2G1 (1), ATF2 (13), ERG (1), CSNK1E (2), FGFR4 (3), SGK1 (3), QKI (1), YWHAZ (6), OGT (2), ARHGAP4 (1)	1.32716e-05	0.00201152	10.9055
cluster3	R-HSA-168142	Toll Like Receptor 10 (TLR10) Cascade	Reactome	PTP4A2 (2), PSMD4 (3), HIF1AN (2), RELA (5), SCYL1 (1), MDM2 (4), TP53 (1), UBE2G1 (1), ATF2 (13), ERG (1), CSNK1E (2), FGFR4 (3), SGK1 (3), QKI (1), YWHAZ (6), OGT (2), ARHGAP4 (1)	1.30011e-05	0.00201152	10.9255
cluster3	R-HSA-975871	MyD88 cascade initiated on plasma membrane	Reactome	PTP4A2 (2), PSMD4 (3), HIF1AN (2), RELA (5), SCYL1 (1), MDM2 (4), TP53 (1), UBE2G1 (1), ATF2 (13), ERG (1), CSNK1E (2), FGFR4 (3), SGK1 (3), QKI (1), YWHAZ (6), OGT (2), ARHGAP4 (1)	1.30011e-05	0.00201152	10.9255
cluster3	R-HSA-168176	Toll Like Receptor 5 (TLR5) Cascade	Reactome	PTP4A2 (2), PSMD4 (3), HIF1AN (2), RELA (5), SCYL1 (1), MDM2 (4), TP53 (1), UBE2G1 (1), ATF2 (13), ERG (1), CSNK1E (2), FGFR4 (3), SGK1 (3), QKI (1), YWHAZ (6), OGT (2), ARHGAP4 (1)	1.30011e-05	0.00201152	10.9255
cluster3	R-HSA-6803211	TP53 Regulates Transcription of Death Receptors and Ligands	Reactome	RELA (1), SCYL2 (1), MDM2 (1), TP53 (3), CSNK1E (1), MFAP3 (2), RRM2B (1), YWHAZ (1)	2.67715e-06	0.00201152	11.1447
cluster3	R-HSA-168138	Toll Like Receptor 9 (TLR9) Cascade	Reactome	PTP4A2 (2), PSMD4 (3), HIF1AN (2), RUFY2 (1), RELA (5), SCYL1 (1), MDM2 (4), TP53 (1), UBE2G1 (1), ATF2 (13), ERG (1), CSNK1E (2), FGFR4 (3), SGK1 (3), QKI (1), YWHAZ (6), OGT (2), ARHGAP4 (1)	1.01149e-05	0.00201152	11.1692
cluster3	R-HSA-71291	Metabolism of amino acids and derivatives	Reactome	PSMD4 (1), MDM2 (3), UQCRC2 (3), RPS9 (13), RPL26L1 (3), SGK1 (1), YWHAZ (1), IARS1 (4)	3.95559e-06	0.00201152	12.081
cluster4	path:hsa00030	Pentose phosphate pathway - Homo sapiens (human)	KEGG	PRPSAP2 (3)	0.00038527	0.0390876	3.41423
cluster4	path:hsa04380	Osteoclast differentiation - Homo sapiens (human)	KEGG	HINFP (2), STAT6 (3), CREBBP (15), SH2B1 (1)	0.000487073	0.0390876	5.73726
cluster4	path:hsa05161	Hepatitis B - Homo sapiens (human)	KEGG	USP28 (1), COPS7A (1), STAT6 (4), CREBBP (23), SH2B1 (1)	0.000151215	0.02427	5.40287
cluster4	path:hsa05168	Herpes simplex infection - Homo sapiens (human)	KEGG	HINFP (1), USP28 (1), COPS7A (1), STAT6 (3), CREBBP (20), SH2B1 (1)	0.000136675	0.02427	5.46496
cluster4	R-HSA-159418	Recycling of bile acids and salts	Reactome	STAT6 (2), CREBBP (2)	0.000392972	0.0375184	4.8163
cluster4	R-HSA-8848021	Signaling by PTK6	Reactome	STAT6 (4), CREBBP (1), SH2B1 (1)	0.00032681	0.0349132	4.92953
cluster4	R-HSA-913531	Interferon Signaling	Reactome	STAT6 (4), CREBBP (9), SH2B1 (1), EIF4ENIF1 (2)	0.000318497	0.0349132	6.0568
cluster4	R-HSA-392499	Metabolism of proteins	Reactome	HINFP (2), USP28 (18), COPS7A (23), STAT6 (1), CAPN3 (1), AP3S2 (1), CREBBP (27), DPH1 (1), EIF4ENIF1 (1), GGA1 (3), C2 (2), NUP205 (1)	0.000341936	0.0349132	6.93211
cluster4	R-HSA-8951664	Neddylation	Reactome	USP28 (3), COPS7A (20), CAPN3 (1), CREBBP (6)	0.000288879	0.0349132	3.53928
cluster4	R-HSA-450282	MAPK targets/ Nuclear events mediated by MAP kinases	Reactome	CREBBP (12)	0.000346438	0.0349132	3.46037
cluster4	R-HSA-212436	Generic Transcription Pathway	Reactome	HINFP (1), USP28 (4), COPS7A (2), STAT6 (1), CREBBP (54), SH2B1 (1), CNOT3 (3), OCLN (1), TJP2 (1)	0.000231477	0.0322999	5.14136
cluster4	R-HSA-5688426	Deubiquitination	Reactome	HINFP (1), USP28 (17), COPS7A (5), CAPN3 (1), CREBBP (12)	0.000173744	0.0262643	5.31757
cluster4	R-HSA-1280215	Cytokine Signaling in Immune system	Reactome	HINFP (1), USP28 (1), COPS7A (2), STAT6 (7), CREBBP (24), SH2B1 (5), EIF4ENIF1 (2)	0.000151608	0.0250015	7.63856
cluster4	R-HSA-199920	CREB phosphorylation	Reactome	CREBBP (6)	0.000130744	0.023717	3.88358
cluster4	R-HSA-9006931	Signaling by Nuclear Receptors	Reactome	HINFP (1), STAT6 (3), CREBBP (21)	5.37392e-05	0.0113141	6.03828
cluster4	R-HSA-71336	Pentose phosphate pathway (hexose monophosphate shunt)	Reactome	PRPSAP2 (3)	5.61341e-05	0.0113141	4.25077
cluster4	R-HSA-3214847	HATs acetylate histones	Reactome	STAT6 (2), CREBBP (16)	1.94191e-05	0.00503233	6.66345
cluster4	R-HSA-909733	Interferon alpha/beta signaling	Reactome	STAT6 (3), CREBBP (7)	1.54007e-05	0.00465615	6.80585
cluster4	R-HSA-73843	5-Phosphoribose 1-diphosphate biosynthesis	Reactome	PRPSAP2 (3)	6.46434e-06	0.00234526	5.18948
cluster4	R-HSA-597592	Post-translational protein modification	Reactome	HINFP (2), USP28 (18), COPS7A (22), CAPN3 (1), CREBBP (23), DPH1 (1), GGA1 (3), C2 (2), NUP205 (1)	3.89101e-06	0.00176457	10.8199
cluster4	R-HSA-9018519	Estrogen-dependent gene expression	Reactome	HINFP (1), STAT6 (3), CREBBP (21)	8.47732e-07	0.0010305	8.58674
cluster4	R-HSA-4839726	Chromatin organization	Reactome	COPS7A (1), STAT6 (3), CREBBP (27), SH2B1 (1)	1.70425e-06	0.0010305	8.15784
cluster4	R-HSA-3247509	Chromatin modifying enzymes	Reactome	COPS7A (1), STAT6 (3), CREBBP (27), SH2B1 (1)	1.70425e-06	0.0010305	8.15784

## Sheet: Supplementary table.4
Supplementary table 4. NEASE enrichment results of KEGG and Reactome pathway from TSIS results on the SARS-Cov-2 dataset.
cluster	Pathway ID	Term	Source	Spliced genes (number of interactions affecting the pathway)	p_value	Adjusted P-value	Nease score
cluster1	R-HSA-2424491	DAP12 signaling	Reactome	PDZK1 (1), CD3G (4), MST1R (3), CSF1R (6), TGFBR1 (2)	0.000268194	0.049148	6.18611
cluster1	R-HSA-2730905	Role of LAT2/NTAL/LAB on calcium mobilization	Reactome	CD3G (4), MST1R (2), CSF1R (6), TGFBR1 (2)	9.80933e-07	0.000889706	10.4068
cluster1	R-HSA-392451	G beta:gamma signalling through PI3Kgamma	Reactome	PDZK1 (1), CD3G (3), MST1R (3), CLOCK (1), ARHGAP26 (1), CSF1R (4), TGFBR1 (2)	5.20015e-05	0.0182226	7.42008
cluster1	R-HSA-397795	G-protein beta:gamma signalling	Reactome	PDZK1 (1), CD3G (3), MST1R (3), CLOCK (1), ARHGAP26 (1), CSF1R (4), TGFBR1 (2)	6.02731e-05	0.0182226	7.30904
cluster1	R-HSA-198203	PI3K/AKT activation	Reactome	CD3G (1), CLOCK (1), UNC5C (1), ARHGAP26 (1), CSF1R (2), TGFBR1 (2)	0.00033648	0.049148	6.94608
cluster1	R-HSA-912526	Interleukin receptor SHC signaling	Reactome	CD3G (3), MST1R (2), CSF1R (4), TGFBR1 (2)	0.000170666	0.0386986	6.52611
cluster1	R-HSA-430039	mRNA decay by 5, to 3, exoribonuclease	Reactome	LSM4 (8)	8.97427e-07	0.000889706	6.047
cluster1	R-HSA-2172127	DAP12 interactions	Reactome	PDZK1 (1), CD3G (4), MST1R (3), CSF1R (6), TGFBR1 (2)	0.000352218	0.049148	5.9811
cluster1	R-HSA-202733	Cell surface interactions at the vascular wall	Reactome	PDZK1 (1), CD3G (4), MST1R (3), CSF1R (8), TGFBR1 (3)	0.000380878	0.0493509	5.92225
cluster1	R-HSA-912631	Regulation of signaling by CBL	Reactome	CD3G (3), MST1R (1), CSF1R (6), TGFBR1 (2)	0.00029933	0.049148	4.98348
cluster1	R-HSA-201451	Signaling by BMP	Reactome	ARHGAP26 (1), TGFBR1 (7)	8.69675e-05	0.022537	4.06064
cluster1	path:hsa03018	RNA degradation - Homo sapiens (human)	KEGG	LSM4 (9), DDX60 (1)	0.000593216	0.0476056	3.22679
cluster1	path:hsa04350	TGF-beta signaling pathway - Homo sapiens (human)	KEGG	SMARCC2 (1), CLOCK (4), ARHGAP26 (2), TGFBR1 (11)	0.000391117	0.0418495	5.9023
cluster1	path:hsa05100	Bacterial invasion of epithelial cells - Homo sapiens (human)	KEGG	CD3G (2), AP3B2 (1), MRTFA (1), MST1R (2), CLOCK (1), ARHGAP26 (4), CSF1R (4), TGFBR1 (3)	0.000243548	0.0390894	7.22683
cluster1	path:hsa05225	Hepatocellular carcinoma - Homo sapiens (human)	KEGG	PDZK1 (2), CD3G (3), SMARCC2 (10), NQO1 (1), MRTFA (1), DHX30 (1), MST1R (6), CSF1R (4), TGFBR1 (7)	2.39907e-05	0.00770102	10.3305
cluster1	R-HSA-9006936	Signaling by TGF-beta family members	Reactome	SMARCC2 (3), ARMC6 (1), CLOCK (1), ARHGAP26 (2), TGFBR1 (15)	0.000287296	0.049148	3.54167
cluster1	R-HSA-388841	Costimulation by the CD28 family	Reactome	PDZK1 (1), CD3G (4), MST1R (2), CLOCK (1), ARHGAP26 (2), CSF1R (8), BTN2A2 (1), TGFBR1 (4)	4.07202e-06	0.00184666	10.7804
cluster1	R-HSA-389356	CD28 co-stimulation	Reactome	PDZK1 (1), CD3G (3), MST1R (2), ARHGAP26 (1), CSF1R (8), TGFBR1 (4)	3.09986e-06	0.00184666	11.0173
cluster2	path:hsa03050	Proteasome - Homo sapiens (human)	KEGG	RBBP4 (2), PSMC4 (32), RAI14 (1), PRKN (17)	4.14418e-13	1.33028e-10	17.5116
cluster2	R-HSA-5688426	Deubiquitination	Reactome	RBBP4 (10), PTPRF (3), HELLS (1), SCYL2 (4), OTUD7A (1), MLST8 (3), FOXK2 (1), PSMC4 (42), SRSF7 (1), SRC (4), UBE2G2 (7), NR2C2 (5), RAI14 (1), NOTCH4 (1), PRKN (36), DTX2 (1), ARRDC1 (2), TLE4 (1)	4.15253e-09	3.76634e-06	16.7634
cluster2	R-HSA-5689603	UCH proteinases	Reactome	RBBP4 (5), PTPRF (2), OTUD7A (1), FOXK2 (1), PSMC4 (35), UBE2G2 (1), NR2C2 (1), RAI14 (1), PRKN (22)	2.1213e-10	3.84803e-07	16.7548
cluster2	R-HSA-5689880	Ub-specific processing proteases	Reactome	RBBP4 (6), HELLS (1), SCYL2 (2), OTUD7A (1), MLST8 (2), PSMC4 (38), SRC (4), UBE2G2 (5), NR2C2 (2), RAI14 (1), NOTCH4 (1), PRKN (26), ARRDC1 (2)	2.29894e-07	0.000139009	11.4982
cluster2	R-HSA-69190	DNA strand elongation	Reactome	PSMC4 (1), PRKN (2), MCM7 (12)	1.36682e-05	0.00495882	4.86429
cluster2	R-HSA-176974	Unwinding of DNA	Reactome	MCM7 (11)	1.3877e-06	0.000629321	5.8577
cluster2	R-HSA-159236	Transport of Mature mRNA derived from an Intron-Containing Transcript	Reactome	RBBP4 (2), SCYL2 (2), SRSF7 (15), NR2C2 (12), PRKN (1), QKI (1)	0.000157179	0.0475204	6.58804
cluster3	R-HSA-6799198	Complex I biogenesis	Reactome	NDUFS2 (6)	2.05487e-05	0.0186377	4.68722
cluster3	path:hsa04514	Cell adhesion molecules (CAMs) - Homo sapiens (human)	KEGG	PTPRC (6), LILRB1 (5), NRXN1 (3)	1.11376e-06	0.000357517	10.3113
cluster3	R-HSA-3295583	TRP channels	Reactome	ITPR1 (5)	3.27087e-05	0.0197779	4.48534
cluster3	R-HSA-198933	Immunoregulatory interactions between a Lymphoid and a non-Lymphoid cell	Reactome	PTPRC (3), LILRB1 (6), CFI (1)	7.20253e-05	0.0261308	7.17505
cluster3	R-HSA-1632852	Macroautophagy	Reactome	PTPRC (1), PTP4A2 (1), TSC2 (2), ATG3 (9)	5.1652e-05	0.0234242	6.06261
cluster3	R-HSA-1236977	Endosomal/Vacuolar pathway	Reactome	LILRB1 (5)	0.000121973	0.0368765	3.91374
cluster3	R-HSA-8854214	TBC/RABGAPs	Reactome	ERC1 (2), TSC2 (2), GGA1 (5), ATG3 (3)	1.76066e-05	0.0186377	9.50865
cluster4	R-HSA-391251	Protein folding	Reactome	TUBGCP2 (6)	1.66518e-05	0.00151032	4.77854
cluster4	R-HSA-389958	Cooperation of Prefoldin and TriC/CCT in actin and tubulin folding	Reactome	TUBGCP2 (6)	7.89755e-08	1.30238e-05	7.10251
cluster4	R-HSA-390466	Chaperonin-mediated protein folding	Reactome	TUBGCP2 (6)	1.62051e-05	0.00151032	4.79035
cluster4	R-HSA-5617833	Cilium Assembly	Reactome	TUBGCP2 (6)	1.12016e-05	0.00112887	4.95072
cluster4	R-HSA-389957	Prefoldin mediated transfer of substrate to CCT/TriC	Reactome	TUBGCP2 (5)	2.32173e-06	0.000247742	5.63419
cluster4	R-HSA-5620912	Anchoring of the basal body to the plasma membrane	Reactome	TUBGCP2 (6)	1.22713e-06	0.000139125	5.91111
cluster4	R-HSA-8854518	AURKA Activation by TPX2	Reactome	TUBGCP2 (6)	9.29771e-07	0.00011244	6.03162
cluster4	R-HSA-69278	Cell Cycle, Mitotic	Reactome	TUBGCP2 (11), KIF23 (1)	8.45303e-07	0.000109527	6.07299
cluster4	R-HSA-380284	Loss of proteins required for interphase microtubule organization from the centrosome	Reactome	TUBGCP2 (6)	4.82381e-07	6.73108e-05	6.31661
cluster4	R-HSA-380259	Loss of Nlp from mitotic centrosomes	Reactome	TUBGCP2 (6)	4.82381e-07	6.73108e-05	6.31661
cluster4	R-HSA-389960	Formation of tubulin folding intermediates by CCT/TriC	Reactome	TUBGCP2 (6)	3.41521e-08	6.19519e-06	7.46658
cluster4	R-HSA-380287	Centrosome maturation	Reactome	TUBGCP2 (11)	8.55176e-15	5.17097e-12	14.0679
cluster4	R-HSA-453274	Mitotic G2-G2/M phases	Reactome	TUBGCP2 (11)	6.08701e-10	1.38023e-07	9.2156
cluster4	R-HSA-69275	G2/M Transition	Reactome	TUBGCP2 (11)	5.78733e-10	1.38023e-07	9.23752
cluster4	R-HSA-8955332	Carboxyterminal post-translational modifications of tubulin	Reactome	TUBGCP2 (5)	2.73792e-10	8.27765e-08	9.56258
cluster4	R-HSA-68877	Mitotic Prometaphase	Reactome	TUBGCP2 (11)	1.49946e-11	5.44005e-09	10.8241
cluster4	R-HSA-389977	Post-chaperonin tubulin folding pathway	Reactome	TUBGCP2 (6)	3.17779e-12	1.44113e-09	11.4979
cluster4	R-HSA-380270	Recruitment of mitotic centrosome proteins and complexes	Reactome	TUBGCP2 (11)	8.55176e-15	5.17097e-12	14.0679
cluster4	R-HSA-380320	Recruitment of NuMA to mitotic centrosomes	Reactome	TUBGCP2 (11)	4.80916e-15	5.17097e-12	14.3179
cluster4	path:hsa04145	Phagosome - Homo sapiens (human)	KEGG	TUBGCP2 (7)	2.78741e-08	8.94758e-06	7.5548
cluster4	path:hsa05130	Pathogenic Escherichia coli infection - Homo sapiens (human)	KEGG	TUBGCP2 (7)	8.58322e-08	1.37761e-05	7.06635
cluster4	path:hsa04540	Gap junction - Homo sapiens (human)	KEGG	TUBGCP2 (7)	3.66101e-06	0.000391728	5.4364
cluster4	R-HSA-2565942	Regulation of PLK1 Activity at G2/M Transition	Reactome	TUBGCP2 (6)	2.55319e-05	0.00220547	4.59292
cluster4	R-HSA-68886	M Phase	Reactome	TUBGCP2 (11)	2.64632e-08	5.3338e-06	7.57736
cluster4	R-HSA-1852241	Organelle biogenesis and maintenance	Reactome	TUBGCP2 (6)	3.99956e-05	0.00329782	4.39799

## Sheet: Supplementary table.5
Supplementary table 5. The co-expressed splicing factors to the corresponding genes and clusters in SARS-Cov-2 dataset.
sf	iso	iso_gene	iso_genesymb	corr	pval	padj	cluster
SUGP2	ENST00000382070.7	1387	CREBBP	-0.611131	5.94769e-05	5.75424e-05	1
IGF2BP3	ENST00000382070.7	1387	CREBBP	0.601594	0.000499317	0.000471613	1
HNRNPUL1	ENST00000382070.7	1387	CREBBP	-0.641527	0.0102652	0.00887072	1
SUGP2	ENST00000371332.8	3070	HELLS	0.606725	0.00489699	0.00437855	3
HNRNPA1	ENST00000371327.2	3070	HELLS	-0.63234	0.0534679	0.0392144	3
HLTF	ENST00000348459.10	3070	HELLS	0.601153	0.00930802	0.00807328	3
RBM22	ENST00000348459.10	3070	HELLS	0.724905	0.00665859	0.0058615	3
SRSF7	ENST00000348459.10	3070	HELLS	0.701285	0.0002349	0.000224264	3
SF3B1	ENST00000405983.5	4358	MPV17	-0.697006	0.000408163	0.000387078	1
DDX59	ENST00000591814.5	4772	NFATC1	0.617771	0.0616165	0.044444	5
SF3B1	ENST00000591814.5	4772	NFATC1	0.614232	0.0267809	0.0213047	5
TAF15	ENST00000545679.5	51019	WASHC3	-0.734517	0.0618098	0.0445441	1
ILF3	ENST00000545679.5	51019	WASHC3	-0.637673	0.0103252	0.00890945	1
ILF3	ENST00000240079.11	51019	WASHC3	0.608778	0.0475093	0.0353896	1
RBM22	ENST00000545679.5	51019	WASHC3	-0.614981	0.0273676	0.0216776	1
RBFOX2	ENST00000240079.11	51019	WASHC3	0.677911	0.048246	0.0358768	1
TAF15	ENST00000240079.11	51019	WASHC3	0.650082	0.0125122	0.0106849	1
RBFOX2	ENST00000545679.5	51019	WASHC3	-0.752633	0.00606961	0.00536123	1
RBM22	ENST00000254663.12	51540	SCLY	0.702359	0.00497327	0.00443408	1
HLTF	ENST00000254663.12	51540	SCLY	0.764866	0.00241508	0.00220561	1
SRSF7	ENST00000254663.12	51540	SCLY	0.784208	0.000609417	0.000574049	1
RBFOX2	ENST00000254663.12	51540	SCLY	0.707419	0.000490561	0.000463655	1
METAP2	ENST00000524929.1	6446	SGK1	0.635013	1.14218e-20	1.14072e-20	3
RBM22	ENST00000261197.7	6489	ST8SIA1	-0.629983	0.00145108	0.00134836	1
HLTF	ENST00000261197.7	6489	ST8SIA1	-0.643413	5.54391e-06	5.44845e-06	1
SRSF7	ENST00000261197.7	6489	ST8SIA1	-0.622212	4.39833e-06	4.3282e-06	1
RBFOX2	ENST00000261197.7	6489	ST8SIA1	-0.691505	0.00747424	0.00655426	1
DDX59	ENST00000261197.7	6489	ST8SIA1	-0.631363	0.0108593	0.00930796	1
FXR1	ENST00000261197.7	6489	ST8SIA1	-0.756725	0.0185602	0.0153524	1
SUGP2	ENST00000231420.11	64902	AGXT2	-0.766104	2.27177e-236	2.27177e-236	1
RBM22	ENST00000510428.1	64902	AGXT2	0.625828	1.49059e-07	1.47633e-07	1
RBM22	ENST00000231420.11	64902	AGXT2	-0.625828	1.49059e-07	1.47633e-07	1
RBFOX2	ENST00000510428.1	64902	AGXT2	0.64791	5.94769e-05	5.75424e-05	1
RBFOX2	ENST00000231420.11	64902	AGXT2	-0.64791	5.94769e-05	5.75424e-05	1
HLTF	ENST00000510428.1	64902	AGXT2	0.655478	6.42082e-05	6.20379e-05	1
HLTF	ENST00000231420.11	64902	AGXT2	-0.655478	6.42082e-05	6.20379e-05	1
IGF2BP3	ENST00000231420.11	64902	AGXT2	0.774556	0.043269	0.0328933	1
IGF2BP3	ENST00000510428.1	64902	AGXT2	-0.774556	0.043269	0.0328933	1
SF3B1	ENST00000231420.11	64902	AGXT2	-0.643376	0.000325803	0.000309803	1
SF3B1	ENST00000510428.1	64902	AGXT2	0.643376	0.000325803	0.000309803	1
SRSF7	ENST00000510428.1	64902	AGXT2	0.629256	2.27177e-236	2.27177e-236	1
SRSF7	ENST00000509001.5	7139	TNNT2	0.662235	3.11393e-06	3.06825e-06	3
SUGP2	ENST00000509001.5	7139	TNNT2	0.679928	3.11393e-06	3.06825e-06	3
IGF2BP3	ENST00000367322.6	7139	TNNT2	-0.66796	0.0440419	0.0332842	3
TBRG4	ENST00000509001.5	7139	TNNT2	-0.622569	2.89034e-06	2.84979e-06	3
RBM22	ENST00000509001.5	7139	TNNT2	0.6767	0.000138539	0.000132973	3
RPS5	ENST00000367320.6	7139	TNNT2	-0.676605	0.0103597	0.00892602	3
IGF2BP3	ENST00000367320.6	7139	TNNT2	0.710943	0.00516356	0.00459715	3
HNRNPUL1	ENST00000367320.6	7139	TNNT2	-0.650135	0.0175427	0.0145556	3
RBFOX2	ENST00000367320.6	7139	TNNT2	-0.646921	5.66087e-07	5.5995e-07	3
RPS5	ENST00000509001.5	7139	TNNT2	0.761468	0.00280155	0.00254605	3
RBM22	ENST00000367320.6	7139	TNNT2	-0.657296	1.03449e-09	1.02855e-09	3
FUBP3	ENST00000367320.6	7139	TNNT2	-0.652674	0.0420616	0.0320559	3
SUGP2	ENST00000367320.6	7139	TNNT2	-0.749867	3.50681e-10	3.49116e-10	3
SRSF7	ENST00000367320.6	7139	TNNT2	-0.667564	3.50681e-10	3.49116e-10	3
RBM22	ENST00000229729.11	80736	SLC44A4	0.723792	1.32612e-05	1.2999e-05	1
SF3B1	ENST00000229729.11	80736	SLC44A4	0.63734	0.00715263	0.00629048	1
SUGP2	ENST00000229729.11	80736	SLC44A4	0.767281	2.53206e-10	2.52399e-10	1
SRSF7	ENST00000229729.11	80736	SLC44A4	0.676476	2.53206e-10	2.52399e-10	1
HNRNPUL1	ENST00000229729.11	80736	SLC44A4	0.657084	0.00217406	0.00199242	1
RBFOX2	ENST00000229729.11	80736	SLC44A4	0.685737	0.000419247	0.000397055	1
PCBP2	ENST00000229729.11	80736	SLC44A4	-0.747133	0.0350848	0.0271639	1
HNRNPA1	ENST00000229729.11	80736	SLC44A4	0.661525	0.0328781	0.0255812	1
IGF2BP3	ENST00000229729.11	80736	SLC44A4	-0.709542	0.0291725	0.0229771	1
HLTF	ENST00000229729.11	80736	SLC44A4	0.661898	0.000869156	0.000814833	1
RBFOX2	ENST00000239852.10	9617	MTRF1	0.696019	0.0347086	0.0269612	1
DDX55	ENST00000239852.10	9617	MTRF1	0.696357	0.00893503	0.00778966	1

## Sheet: Supplementary table.6
Supplementary table 6. Motif PSSM scores for the exons in SARS-Cov-2 dataset clusters.
logscores	sf_motif	threshold	rawtype	type	site	cluster
12.4691	HLTF_2	6.8831	lost exons	LE (1317)	5p	cluster 1
8.24059	HLTF_2	6.8831	lost exons	LE (1317)	5p	cluster 1
9.34869	HLTF_2	6.8831	lost exons	LE (1317)	5p	cluster 1
10.8097	HLTF_2	6.8831	lost exons	LE (1317)	5p	cluster 1
9.86165	HLTF_2	6.8831	lost exons	LE (1317)	5p	cluster 1
7.18076	HLTF_2	6.8831	lost exons	LE (1317)	5p	cluster 1
8.07332	HLTF_2	6.8831	lost exons	LE (1317)	5p	cluster 1
8.15375	HLTF_2	6.8831	lost exons	LE (1317)	5p	cluster 1
8.0163	HLTF_2	6.8831	lost exons	LE (1317)	5p	cluster 1
10.2991	HLTF_2	6.8831	lost exons	LE (1317)	5p	cluster 1
7.59991	HLTF_2	6.8831	lost exons	LE (1317)	5p	cluster 1
8.67747	HLTF_2	6.8831	lost exons	LE (1317)	5p	cluster 1
6.94593	HLTF_2	6.8831	lost exons	LE (1317)	5p	cluster 1
10.9711	HLTF_2	6.8831	lost exons	LE (1317)	5p	cluster 1
10.6838	HLTF_2	6.8831	lost exons	LE (1317)	5p	cluster 1
7.9866	HLTF_2	6.8831	lost exons	LE (1317)	5p	cluster 1
8.02975	HLTF_2	6.8831	lost exons	LE (1317)	5p	cluster 1
8.24389	HLTF_2	6.8831	lost exons	LE (1317)	5p	cluster 1
7.34687	HLTF_2	6.8831	lost exons	LE (1317)	5p	cluster 1
8.21339	HLTF_2	6.8831	lost exons	LE (1317)	5p	cluster 1
7.18904	HLTF_2	6.8831	lost exons	LE (1317)	5p	cluster 1
6.95227	HLTF_2	6.8831	lost exons	LE (1317)	5p	cluster 1
7.2916	HLTF_2	6.8831	lost exons	LE (1317)	5p	cluster 1
7.69741	HLTF_2	6.8831	lost exons	LE (1317)	5p	cluster 1
7.45498	HLTF_2	6.8831	lost exons	LE (1317)	5p	cluster 1
10.6541	HLTF_2	6.8831	lost exons	LE (1317)	5p	cluster 1
8.13124	HLTF_2	6.8831	lost exons	LE (1317)	5p	cluster 1
8.83737	HLTF_2	6.8831	lost exons	LE (1317)	5p	cluster 1
7.37283	HLTF_2	6.8831	lost exons	LE (1317)	5p	cluster 1
10.6591	HLTF_2	6.8831	lost exons	LE (1317)	5p	cluster 1
7.27563	HLTF_2	6.8831	lost exons	LE (1317)	5p	cluster 1
7.01044	HLTF_2	6.8831	lost exons	LE (1317)	5p	cluster 1
7.61589	HLTF_2	6.8831	lost exons	LE (1317)	5p	cluster 1
6.9949	HLTF_2	6.8831	lost exons	LE (1317)	5p	cluster 1
7.37105	HLTF_2	6.8831	lost exons	LE (1317)	5p	cluster 1
10.0995	HLTF_2	6.8831	lost exons	LE (1317)	5p	cluster 1
7.70828	HLTF_2	6.8831	lost exons	LE (1317)	5p	cluster 1
8.94218	HLTF_2	6.8831	lost exons	LE (1317)	5p	cluster 1
8.53646	HLTF_2	6.8831	lost exons	LE (1317)	5p	cluster 1
9.06927	HLTF_2	6.8831	lost exons	LE (1317)	5p	cluster 1
9.63176	HLTF_2	6.8831	lost exons	LE (1317)	5p	cluster 1
7.32487	HLTF_2	6.8831	lost exons	LE (1317)	5p	cluster 1
12.0641	HLTF_2	6.8831	lost exons	LE (1317)	5p	cluster 1
8.41198	HLTF_2	6.8831	lost exons	LE (1317)	5p	cluster 1
6.90823	HLTF_2	6.8831	lost exons	LE (1317)	5p	cluster 1
7.4294	HLTF_2	6.8831	lost exons	LE (1317)	5p	cluster 1
7.74751	HLTF_2	6.8831	lost exons	LE (1317)	5p	cluster 1
9.82688	HLTF_2	6.8831	lost exons	LE (1317)	5p	cluster 1
7.32382	HLTF_2	6.8831	lost exons	LE (1317)	5p	cluster 1
7.23002	HLTF_2	6.8831	lost exons	LE (1317)	5p	cluster 1
6.91111	HLTF_2	6.8831	lost exons	LE (1317)	5p	cluster 1
8.29617	HLTF_2	6.8831	lost exons	LE (1317)	5p	cluster 1
9.5518	HLTF_2	6.8831	lost exons	LE (1317)	5p	cluster 1
8.09544	HLTF_2	6.8831	lost exons	LE (1317)	5p	cluster 1
8.52437	HLTF_2	6.8831	lost exons	LE (1317)	5p	cluster 1
8.24722	HLTF_2	6.8831	lost exons	LE (1317)	5p	cluster 1
7.64887	HLTF_2	6.8831	lost exons	LE (1317)	5p	cluster 1
10.9856	HLTF_2	6.8831	lost exons	LE (1317)	5p	cluster 1
7.59369	HLTF_2	6.8831	lost exons	LE (1317)	5p	cluster 1
7.40313	HLTF_2	6.8831	lost exons	LE (1317)	5p	cluster 1
8.67879	HLTF_2	6.8831	lost exons	LE (1317)	5p	cluster 1
7.18667	HLTF_2	6.8831	lost exons	LE (1317)	5p	cluster 1
7.26248	HLTF_2	6.8831	lost exons	LE (1317)	5p	cluster 1
7.61644	HLTF_2	6.8831	lost exons	LE (1317)	5p	cluster 1
7.84247	HLTF_2	6.8831	lost exons	LE (1317)	5p	cluster 1
8.76157	HLTF_2	6.8831	lost exons	LE (1317)	5p	cluster 1
8.87683	HLTF_2	6.8831	lost exons	LE (1317)	5p	cluster 1
12.6619	HLTF_2	6.8831	lost exons	LE (1317)	5p	cluster 1
14.3954	HLTF_2	6.8831	lost exons	LE (1317)	5p	cluster 1
9.80225	HLTF_2	6.8831	lost exons	LE (1317)	5p	cluster 1
8.27376	HLTF_2	6.8831	lost exons	LE (1317)	5p	cluster 1
8.18214	HLTF_2	6.8831	lost exons	LE (1317)	5p	cluster 1
9.2497	HLTF_2	6.8831	lost exons	LE (1317)	5p	cluster 1
7.71575	HLTF_2	6.8831	lost exons	LE (1317)	5p	cluster 1
7.0609	HLTF_2	6.8831	lost exons	LE (1317)	5p	cluster 1
10.1434	HLTF_2	6.8831	lost exons	LE (1317)	5p	cluster 1
10.7836	HLTF_2	6.8831	lost exons	LE (1317)	5p	cluster 1
9.90266	HLTF_2	6.8831	lost exons	LE (1317)	5p	cluster 1
8.91288	HLTF_2	6.8831	lost exons	LE (1317)	5p	cluster 1
9.54009	HLTF_2	6.8831	lost exons	LE (1317)	5p	cluster 1
9.41064	HLTF_2	6.8831	lost exons	LE (1317)	5p	cluster 1
8.10308	HLTF_2	6.8831	lost exons	LE (1317)	5p	cluster 1
7.98495	HLTF_2	6.8831	lost exons	LE (1317)	5p	cluster 1
7.76273	HLTF_2	6.8831	lost exons	LE (1317)	5p	cluster 1
7.44559	HLTF_2	6.8831	lost exons	LE (1317)	5p	cluster 1
7.95098	HLTF_2	6.8831	lost exons	LE (1317)	5p	cluster 1
7.62107	HLTF_2	6.8831	lost exons	LE (1317)	5p	cluster 1
7.43354	HLTF_2	6.8831	lost exons	LE (1317)	5p	cluster 1
7.39581	HLTF_2	6.8831	lost exons	LE (1317)	5p	cluster 1
8.54812	HLTF_2	6.8831	lost exons	LE (1317)	5p	cluster 1
9.29569	HLTF_2	6.8831	lost exons	LE (1317)	5p	cluster 1
8.68979	HLTF_2	6.8831	lost exons	LE (1317)	5p	cluster 1
6.91301	HLTF_2	6.8831	lost exons	LE (1317)	5p	cluster 1
7.07668	HLTF_2	6.8831	lost exons	LE (1317)	5p	cluster 1
7.48988	HLTF_2	6.8831	lost exons	LE (1317)	5p	cluster 1
10.4596	HLTF_2	6.8831	lost exons	LE (1317)	5p	cluster 1
7.34261	HLTF_2	6.8831	lost exons	LE (1317)	5p	cluster 1
8.62285	HLTF_2	6.8831	lost exons	LE (1317)	5p	cluster 1
8.32214	HLTF_2	6.8831	lost exons	LE (1317)	5p	cluster 1
8.59522	HLTF_2	6.8831	lost exons	LE (1317)	5p	cluster 1
9.23123	HLTF_2	6.8831	lost exons	LE (1317)	5p	cluster 1
7.14954	HLTF_2	6.8831	lost exons	LE (1317)	5p	cluster 1
11.1657	HLTF_2	6.8831	lost exons	LE (1317)	5p	cluster 1
6.98242	HLTF_2	6.8831	lost exons	LE (1317)	5p	cluster 1
9.81755	HLTF_2	6.8831	lost exons	LE (1317)	5p	cluster 1
7.52572	HLTF_2	6.8831	lost exons	LE (1317)	5p	cluster 1
7.68719	HLTF_2	6.8831	lost exons	LE (1317)	5p	cluster 1
8.02853	HLTF_2	6.8831	lost exons	LE (1317)	5p	cluster 1
10.6638	HLTF_2	6.8831	lost exons	LE (1317)	5p	cluster 1
12.4751	HLTF_2	6.8831	lost exons	LE (1317)	5p	cluster 1
9.3634	HLTF_2	6.8831	lost exons	LE (1317)	5p	cluster 1
7.26998	HLTF_2	6.8831	lost exons	LE (1317)	5p	cluster 1
7.93965	HLTF_2	6.8831	lost exons	LE (1317)	5p	cluster 1
8.75151	HLTF_2	6.8831	lost exons	LE (1317)	5p	cluster 1
7.58508	HLTF_2	6.8831	lost exons	LE (1317)	5p	cluster 1
7.1675	HLTF_2	6.8831	lost exons	LE (1317)	5p	cluster 1
7.94738	HLTF_2	6.8831	lost exons	LE (1317)	5p	cluster 1
7.94738	HLTF_2	6.8831	lost exons	LE (1317)	5p	cluster 1
7.94738	HLTF_2	6.8831	lost exons	LE (1317)	5p	cluster 1
7.94738	HLTF_2	6.8831	lost exons	LE (1317)	5p	cluster 1
7.94738	HLTF_2	6.8831	lost exons	LE (1317)	5p	cluster 1
7.94738	HLTF_2	6.8831	lost exons	LE (1317)	5p	cluster 1
7.94738	HLTF_2	6.8831	lost exons	LE (1317)	5p	cluster 1
7.94738	HLTF_2	6.8831	lost exons	LE (1317)	5p	cluster 1
6.90083	HLTF_2	6.8831	lost exons	LE (1317)	5p	cluster 1
8.4439	HLTF_2	6.8831	lost exons	LE (1317)	5p	cluster 1
7.62415	HLTF_2	6.8831	lost exons	LE (1317)	5p	cluster 1
8.89952	HLTF_2	6.8831	lost exons	LE (1317)	5p	cluster 1
9.19528	HLTF_2	6.8831	lost exons	LE (1317)	5p	cluster 1
6.96473	HLTF_2	6.8831	lost exons	LE (1317)	5p	cluster 1
11.3826	HLTF_2	6.8831	lost exons	LE (1317)	5p	cluster 1
7.27769	HLTF_2	6.8831	lost exons	LE (1317)	5p	cluster 1
11.4707	HLTF_2	6.8831	lost exons	LE (1317)	5p	cluster 1
10.8242	HLTF_2	6.8831	lost exons	LE (1317)	5p	cluster 1
7.84057	HLTF_2	6.8831	lost exons	LE (1317)	5p	cluster 1
7.75574	HLTF_2	6.8831	lost exons	LE (1317)	5p	cluster 1
7.2623	HLTF_2	6.8831	lost exons	LE (1317)	5p	cluster 1
9.61147	HLTF_2	6.8831	lost exons	LE (1317)	5p	cluster 1
8.99326	HLTF_2	6.8831	lost exons	LE (1317)	5p	cluster 1
6.99962	HLTF_2	6.8831	lost exons	LE (1317)	5p	cluster 1
7.34674	HLTF_2	6.8831	lost exons	LE (1317)	5p	cluster 1
7.28709	HLTF_2	6.8831	lost exons	LE (1317)	5p	cluster 1
7.39597	HLTF_2	6.8831	lost exons	LE (1317)	5p	cluster 1
7.55677	HLTF_2	6.8831	lost exons	LE (1317)	5p	cluster 1
8.52667	HLTF_2	6.8831	lost exons	LE (1317)	5p	cluster 1
9.49048	HLTF_2	6.8831	lost exons	LE (1317)	5p	cluster 1
7.98676	HLTF_2	6.8831	lost exons	LE (1317)	5p	cluster 1
12.4445	HLTF_2	6.8831	lost exons	LE (1317)	5p	cluster 1
7.76336	HLTF_2	6.8831	lost exons	LE (1317)	5p	cluster 1
8.59591	HLTF_2	6.8831	lost exons	LE (1317)	5p	cluster 1
14.0484	HLTF_2	6.8831	lost exons	LE (1317)	5p	cluster 1
7.62079	HLTF_2	6.8831	lost exons	LE (1317)	5p	cluster 1
7.81798	HLTF_2	6.8831	lost exons	LE (1317)	5p	cluster 1
10.8376	HLTF_2	6.8831	lost exons	LE (1317)	5p	cluster 1
9.66189	HLTF_2	6.8831	lost exons	LE (1317)	5p	cluster 1
9.41491	HLTF_2	6.8831	lost exons	LE (1317)	5p	cluster 1
9.79696	HLTF_2	6.8831	lost exons	LE (1317)	5p	cluster 1
8.24108	HLTF_2	6.8831	lost exons	LE (1317)	5p	cluster 1
8.21016	HLTF_2	6.8831	lost exons	LE (1317)	5p	cluster 1
7.23578	HLTF_2	6.8831	lost exons	LE (1317)	5p	cluster 1
7.59259	HLTF_2	6.8831	lost exons	LE (1317)	5p	cluster 1
9.99709	HLTF_2	6.8831	lost exons	LE (1317)	5p	cluster 1
7.11175	HLTF_2	6.8831	lost exons	LE (1317)	5p	cluster 1
8.58362	HLTF_2	6.8831	lost exons	LE (1317)	5p	cluster 1
7.42403	HLTF_2	6.8831	lost exons	LE (1317)	5p	cluster 1
7.9665	HLTF_2	6.8831	lost exons	LE (1317)	5p	cluster 1
7.70111	HLTF_2	6.8831	lost exons	LE (1317)	5p	cluster 1
7.37751	HLTF_2	6.8831	lost exons	LE (1317)	5p	cluster 1
8.02137	HLTF_2	6.8831	lost exons	LE (1317)	5p	cluster 1
7.98364	HLTF_2	6.8831	lost exons	LE (1317)	5p	cluster 1
8.49162	HLTF_2	6.8831	lost exons	LE (1317)	5p	cluster 1
8.19537	HLTF_2	6.8831	lost exons	LE (1317)	5p	cluster 1
8.75624	HLTF_2	6.8831	lost exons	LE (1317)	5p	cluster 1
7.87033	HLTF_2	6.8831	lost exons	LE (1317)	5p	cluster 1
10.6773	HLTF_2	6.8831	lost exons	LE (1317)	5p	cluster 1
7.47605	HLTF_2	6.8831	lost exons	LE (1317)	5p	cluster 1
9.53195	HLTF_2	6.8831	lost exons	LE (1317)	5p	cluster 1
8.39753	HLTF_2	6.8831	lost exons	LE (1317)	5p	cluster 1
7.49979	HLTF_2	6.8831	lost exons	LE (1317)	5p	cluster 1
8.52162	HLTF_2	6.8831	lost exons	LE (1317)	5p	cluster 1
8.2865	HLTF_2	6.8831	lost exons	LE (1317)	5p	cluster 1
8.50379	HLTF_2	6.8831	lost exons	LE (1317)	5p	cluster 1
7.2245	HLTF_2	6.8831	lost exons	LE (1317)	5p	cluster 1
9.0777	HLTF_2	6.8831	lost exons	LE (1317)	5p	cluster 1
7.24865	HLTF_2	6.8831	lost exons	LE (1317)	5p	cluster 1
9.26589	HLTF_2	6.8831	lost exons	LE (1317)	5p	cluster 1
8.96797	HLTF_2	6.8831	lost exons	LE (1317)	5p	cluster 1
9.54995	HLTF_2	6.8831	lost exons	LE (1317)	5p	cluster 1
7.48343	HLTF_2	6.8831	lost exons	LE (1317)	5p	cluster 1
8.81612	HLTF_2	6.8831	lost exons	LE (1317)	5p	cluster 1
7.85015	HLTF_2	6.8831	lost exons	LE (1317)	5p	cluster 1
8.33868	HLTF_2	6.8831	lost exons	LE (1317)	5p	cluster 1
13.3174	HLTF_2	6.8831	lost exons	LE (1317)	5p	cluster 1
8.83643	HLTF_2	6.8831	lost exons	LE (1317)	5p	cluster 1
6.91598	HLTF_2	6.8831	lost exons	LE (1317)	5p	cluster 1
8.13549	HLTF_2	6.8831	lost exons	LE (1317)	5p	cluster 1
8.77465	HLTF_2	6.8831	lost exons	LE (1317)	5p	cluster 1
8.66267	HLTF_2	6.8831	lost exons	LE (1317)	5p	cluster 1
8.09334	HLTF_2	6.8831	lost exons	LE (1317)	5p	cluster 1
7.47861	HLTF_2	6.8831	lost exons	LE (1317)	5p	cluster 1
7.57284	HLTF_2	6.8831	lost exons	LE (1317)	5p	cluster 1
8.82584	HLTF_2	6.8831	lost exons	LE (1317)	5p	cluster 1
9.28604	HLTF_2	6.8831	lost exons	LE (1317)	5p	cluster 1
7.38922	HLTF_2	6.8831	lost exons	LE (1317)	5p	cluster 1
7.54477	HLTF_2	6.8831	lost exons	LE (1317)	5p	cluster 1
7.87245	HLTF_2	6.8831	lost exons	LE (1317)	5p	cluster 1
8.8882	HLTF_2	6.8831	lost exons	LE (1317)	5p	cluster 1
9.61941	HLTF_2	6.8831	lost exons	LE (1317)	5p	cluster 1
9.61941	HLTF_2	6.8831	lost exons	LE (1317)	5p	cluster 1
9.61941	HLTF_2	6.8831	lost exons	LE (1317)	5p	cluster 1
9.61941	HLTF_2	6.8831	lost exons	LE (1317)	5p	cluster 1
9.61941	HLTF_2	6.8831	lost exons	LE (1317)	5p	cluster 1
9.54902	HLTF_2	6.8831	lost exons	LE (1317)	5p	cluster 1
9.18645	HLTF_2	6.8831	lost exons	LE (1317)	5p	cluster 1
9.84453	HLTF_2	6.8831	lost exons	LE (1317)	5p	cluster 1
8.9676	HLTF_2	6.8831	lost exons	LE (1317)	5p	cluster 1
8.55003	HLTF_2	6.8831	lost exons	LE (1317)	5p	cluster 1
9.61941	HLTF_2	6.8831	lost exons	LE (1317)	5p	cluster 1
9.61941	HLTF_2	6.8831	lost exons	LE (1317)	5p	cluster 1
9.61941	HLTF_2	6.8831	lost exons	LE (1317)	5p	cluster 1
9.61941	HLTF_2	6.8831	lost exons	LE (1317)	5p	cluster 1
9.61941	HLTF_2	6.8831	lost exons	LE (1317)	5p	cluster 1
9.61941	HLTF_2	6.8831	lost exons	LE (1317)	5p	cluster 1
9.61941	HLTF_2	6.8831	lost exons	LE (1317)	5p	cluster 1
9.54902	HLTF_2	6.8831	lost exons	LE (1317)	5p	cluster 1
9.18645	HLTF_2	6.8831	lost exons	LE (1317)	5p	cluster 1
9.66956	HLTF_2	6.8831	lost exons	LE (1317)	5p	cluster 1
9.14811	HLTF_2	6.8831	lost exons	LE (1317)	5p	cluster 1
6.91652	HLTF_2	6.8831	lost exons	LE (1317)	5p	cluster 1
7.34472	HLTF_2	6.8831	lost exons	LE (1317)	5p	cluster 1
7.39553	HLTF_2	6.8831	lost exons	LE (1317)	5p	cluster 1
9.5518	HLTF_2	6.8831	lost exons	LE (1317)	5p	cluster 1
7.73979	HLTF_2	6.8831	lost exons	LE (1317)	5p	cluster 1
10.5047	HLTF_2	6.8831	lost exons	LE (1317)	5p	cluster 1
7.46248	HLTF_2	6.8831	lost exons	LE (1317)	5p	cluster 1
11.7992	HLTF_2	6.8831	lost exons	LE (1317)	5p	cluster 1
9.46493	HLTF_2	6.8831	lost exons	LE (1317)	5p	cluster 1
9.39738	HLTF_2	6.8831	lost exons	LE (1317)	5p	cluster 1
8.7145	HLTF_2	6.8831	lost exons	LE (1317)	5p	cluster 1
8.11932	HLTF_2	6.8831	lost exons	LE (1317)	5p	cluster 1
9.86871	HLTF_2	6.8831	lost exons	LE (1317)	5p	cluster 1
10.5043	HLTF_2	6.8831	lost exons	LE (1317)	5p	cluster 1
7.04424	HLTF_2	6.8831	lost exons	LE (1317)	5p	cluster 1
7.04622	HLTF_2	6.8831	lost exons	LE (1317)	5p	cluster 1
11.404	HLTF_2	6.8831	lost exons	LE (1317)	5p	cluster 1
7.36232	HLTF_2	6.8831	lost exons	LE (1317)	5p	cluster 1
7.97611	HLTF_2	6.8831	lost exons	LE (1317)	5p	cluster 1
8.92932	HLTF_2	6.8831	lost exons	LE (1317)	5p	cluster 1
8.92932	HLTF_2	6.8831	lost exons	LE (1317)	5p	cluster 1
8.92932	HLTF_2	6.8831	lost exons	LE (1317)	5p	cluster 1
8.92932	HLTF_2	6.8831	lost exons	LE (1317)	5p	cluster 1
8.92932	HLTF_2	6.8831	lost exons	LE (1317)	5p	cluster 1
8.92932	HLTF_2	6.8831	lost exons	LE (1317)	5p	cluster 1
8.92932	HLTF_2	6.8831	lost exons	LE (1317)	5p	cluster 1
8.92932	HLTF_2	6.8831	lost exons	LE (1317)	5p	cluster 1
8.92932	HLTF_2	6.8831	lost exons	LE (1317)	5p	cluster 1
8.92932	HLTF_2	6.8831	lost exons	LE (1317)	5p	cluster 1
8.85893	HLTF_2	6.8831	lost exons	LE (1317)	5p	cluster 1
7.34687	HLTF_2	6.8831	lost exons	LE (1317)	5p	cluster 1
6.93702	HLTF_2	6.8831	lost exons	LE (1317)	5p	cluster 1
7.21507	HLTF_2	6.8831	lost exons	LE (1317)	5p	cluster 1
6.94885	HLTF_2	6.8831	lost exons	LE (1317)	5p	cluster 1
8.13896	HLTF_2	6.8831	lost exons	LE (1317)	5p	cluster 1
8.65596	HLTF_2	6.8831	lost exons	LE (1317)	5p	cluster 1
8.02498	HLTF_2	6.8831	lost exons	LE (1317)	5p	cluster 1
7.09897	HLTF_2	6.8831	lost exons	LE (1317)	5p	cluster 1
7.46763	HLTF_2	6.8831	lost exons	LE (1317)	5p	cluster 1
7.21776	HLTF_2	6.8831	lost exons	LE (1317)	5p	cluster 1
7.4678	HLTF_2	6.8831	lost exons	LE (1317)	5p	cluster 1
8.81523	HLTF_2	6.8831	lost exons	LE (1317)	5p	cluster 1
7.45076	HLTF_2	6.8831	lost exons	LE (1317)	5p	cluster 1
7.94833	HLTF_2	6.8831	lost exons	LE (1317)	5p	cluster 1
7.96442	HLTF_2	6.8831	lost exons	LE (1317)	5p	cluster 1
11.5695	HLTF_2	6.8831	lost exons	LE (1317)	5p	cluster 1
7.83526	HLTF_2	6.8831	lost exons	LE (1317)	5p	cluster 1
8.15615	HLTF_2	6.8831	lost exons	LE (1317)	5p	cluster 1
9.79106	HLTF_2	6.8831	lost exons	LE (1317)	5p	cluster 1
9.44394	HLTF_2	6.8831	lost exons	LE (1317)	5p	cluster 1
9.91544	HLTF_2	6.8831	lost exons	LE (1317)	5p	cluster 1
10.0682	HLTF_2	6.8831	lost exons	LE (1317)	5p	cluster 1
10.2487	HLTF_2	6.8831	lost exons	LE (1317)	5p	cluster 1
9.76324	HLTF_2	6.8831	lost exons	LE (1317)	5p	cluster 1
8.17507	HLTF_2	6.8831	lost exons	LE (1317)	5p	cluster 1
8.27825	HLTF_2	6.8831	lost exons	LE (1317)	5p	cluster 1
8.44489	HLTF_2	6.8831	lost exons	LE (1317)	5p	cluster 1
8.04603	HLTF_2	6.8831	lost exons	LE (1317)	5p	cluster 1
7.73751	HLTF_2	6.8831	lost exons	LE (1317)	5p	cluster 1
10.3652	HLTF_2	6.8831	lost exons	LE (1317)	5p	cluster 1
7.25138	HLTF_2	6.8831	lost exons	LE (1317)	5p	cluster 1
8.81209	HLTF_2	6.8831	lost exons	LE (1317)	5p	cluster 1
10.3686	HLTF_2	6.8831	lost exons	LE (1317)	5p	cluster 1
8.00415	HLTF_2	6.8831	lost exons	LE (1317)	5p	cluster 1
8.31325	HLTF_2	6.8831	lost exons	LE (1317)	5p	cluster 1
7.03339	HLTF_2	6.8831	lost exons	LE (1317)	5p	cluster 1
7.95936	HLTF_2	6.8831	lost exons	LE (1317)	5p	cluster 1
7.8963	HLTF_2	6.8831	lost exons	LE (1317)	5p	cluster 1
6.89628	HLTF_2	6.8831	lost exons	LE (1317)	5p	cluster 1
7.67192	HLTF_2	6.8831	lost exons	LE (1317)	5p	cluster 1
9.2994	HLTF_2	6.8831	lost exons	LE (1317)	5p	cluster 1
8.32891	HLTF_2	6.8831	lost exons	LE (1317)	5p	cluster 1
7.74364	HLTF_2	6.8831	lost exons	LE (1317)	5p	cluster 1
9.00274	HLTF_2	6.8831	lost exons	LE (1317)	5p	cluster 1
7.3746	HLTF_2	6.8831	lost exons	LE (1317)	5p	cluster 1
7.50966	HLTF_2	6.8831	lost exons	LE (1317)	5p	cluster 1
10.1835	HLTF_2	6.8831	lost exons	LE (1317)	5p	cluster 1
8.15797	HLTF_2	6.8831	lost exons	LE (1317)	5p	cluster 1
7.1276	HLTF_2	6.8831	lost exons	LE (1317)	5p	cluster 1
9.19741	HLTF_2	6.8831	lost exons	LE (1317)	5p	cluster 1
7.35095	HLTF_2	6.8831	lost exons	LE (1317)	5p	cluster 1
7.73005	HLTF_2	6.8831	lost exons	LE (1317)	5p	cluster 1
6.99968	HLTF_2	6.8831	lost exons	LE (1317)	5p	cluster 1
8.09945	HLTF_2	6.8831	lost exons	LE (1317)	5p	cluster 1
9.67521	HLTF_2	6.8831	lost exons	LE (1317)	5p	cluster 1
8.15442	HLTF_2	6.8831	lost exons	LE (1317)	5p	cluster 1
8.9912	HLTF_2	6.8831	lost exons	LE (1317)	5p	cluster 1
6.98183	HLTF_2	6.8831	lost exons	LE (1317)	5p	cluster 1
9.22565	HLTF_2	6.8831	lost exons	LE (1317)	5p	cluster 1
8.55861	HLTF_2	6.8831	lost exons	LE (1317)	5p	cluster 1
9.30199	HLTF_2	6.8831	lost exons	LE (1317)	5p	cluster 1
7.43354	HLTF_2	6.8831	lost exons	LE (1317)	5p	cluster 1
7.4662	HLTF_2	6.8831	lost exons	LE (1317)	5p	cluster 1
11.673	HLTF_2	6.8831	lost exons	LE (1317)	5p	cluster 1
8.92677	HLTF_2	6.8831	lost exons	LE (1317)	5p	cluster 1
7.79013	HLTF_2	6.8831	lost exons	LE (1317)	5p	cluster 1
7.40479	HLTF_2	6.8831	lost exons	LE (1317)	5p	cluster 1
6.94103	HLTF_2	6.8831	lost exons	LE (1317)	5p	cluster 1
7.53978	HLTF_2	6.8831	lost exons	LE (1317)	5p	cluster 1
8.42918	HLTF_2	6.8831	lost exons	LE (1317)	5p	cluster 1
8.39582	HLTF_2	6.8831	lost exons	LE (1317)	5p	cluster 1
7.48129	HLTF_2	6.8831	lost exons	LE (1317)	5p	cluster 1
9.27612	HLTF_2	6.8831	lost exons	LE (1317)	5p	cluster 1
15.3859	HLTF_2	6.8831	lost exons	LE (1317)	5p	cluster 1
15.4563	HLTF_2	6.8831	lost exons	LE (1317)	5p	cluster 1
6.99106	HLTF_2	6.8831	lost exons	LE (1317)	5p	cluster 1
11.4452	HLTF_2	6.8831	lost exons	LE (1317)	5p	cluster 1
9.10183	HLTF_2	6.8831	lost exons	LE (1317)	5p	cluster 1
8.48237	HLTF_2	6.8831	lost exons	LE (1317)	5p	cluster 1
7.05369	HLTF_2	6.8831	lost exons	LE (1317)	5p	cluster 1
11.5664	HLTF_2	6.8831	lost exons	LE (1317)	5p	cluster 1
8.19685	HLTF_2	6.8831	lost exons	LE (1317)	5p	cluster 1
9.02631	HLTF_2	6.8831	lost exons	LE (1317)	5p	cluster 1
7.09271	HLTF_2	6.8831	lost exons	LE (1317)	5p	cluster 1
9.48841	HLTF_2	6.8831	lost exons	LE (1317)	5p	cluster 1
7.22942	HLTF_2	6.8831	lost exons	LE (1317)	5p	cluster 1
7.9089	HLTF_2	6.8831	lost exons	LE (1317)	5p	cluster 1
9.38043	HLTF_2	6.8831	lost exons	LE (1317)	5p	cluster 1
9.68473	HLTF_2	6.8831	lost exons	LE (1317)	5p	cluster 1
7.23623	HLTF_2	6.8831	lost exons	LE (1317)	5p	cluster 1
8.86168	HLTF_2	6.8831	lost exons	LE (1317)	5p	cluster 1
7.61924	HLTF_2	6.8831	lost exons	LE (1317)	5p	cluster 1
10.0977	HLTF_2	6.8831	lost exons	LE (1317)	5p	cluster 1
7.77629	HLTF_2	6.8831	lost exons	LE (1317)	5p	cluster 1
7.26396	HLTF_2	6.8831	lost exons	LE (1317)	5p	cluster 1
13.0279	HLTF_2	6.8831	lost exons	LE (1317)	5p	cluster 1
10.7758	HLTF_2	6.8831	lost exons	LE (1317)	5p	cluster 1
10.876	HLTF_2	6.8831	lost exons	LE (1317)	5p	cluster 1
7.08554	HLTF_2	6.8831	lost exons	LE (1317)	5p	cluster 1
8.45018	HLTF_2	6.8831	lost exons	LE (1317)	5p	cluster 1
7.72304	HLTF_2	6.8831	lost exons	LE (1317)	5p	cluster 1
10.5481	HLTF_2	6.8831	lost exons	LE (1317)	5p	cluster 1
8.07019	HLTF_2	6.8831	lost exons	LE (1317)	5p	cluster 1
11.5235	HLTF_2	6.8831	lost exons	LE (1317)	5p	cluster 1
7.27065	HLTF_2	6.8831	lost exons	LE (1317)	5p	cluster 1
7.51735	HLTF_2	6.8831	lost exons	LE (1317)	5p	cluster 1
8.72365	HLTF_2	6.8831	lost exons	LE (1317)	5p	cluster 1
7.26605	HLTF_2	6.8831	lost exons	LE (1317)	5p	cluster 1
8.30225	HLTF_2	6.8831	lost exons	LE (1317)	5p	cluster 1
9.42215	HLTF_2	6.8831	lost exons	LE (1317)	5p	cluster 1
7.28287	HLTF_2	6.8831	lost exons	LE (1317)	5p	cluster 1
9.53195	HLTF_2	6.8831	lost exons	LE (1317)	5p	cluster 1
8.34014	HLTF_2	6.8831	lost exons	LE (1317)	5p	cluster 1
7.13364	HLTF_2	6.8831	lost exons	LE (1317)	5p	cluster 1
6.99072	HLTF_2	6.8831	lost exons	LE (1317)	5p	cluster 1
6.94969	HLTF_2	6.8831	lost exons	LE (1317)	5p	cluster 1
10.7715	HLTF_2	6.8831	lost exons	LE (1317)	5p	cluster 1
8.78014	HLTF_2	6.8831	lost exons	LE (1317)	5p	cluster 1
10.4554	HLTF_2	6.8831	lost exons	LE (1317)	5p	cluster 1
9.88861	HLTF_2	6.8831	lost exons	LE (1317)	5p	cluster 1
7.73931	HLTF_2	6.8831	lost exons	LE (1317)	5p	cluster 1
9.46189	HLTF_2	6.8831	lost exons	LE (1317)	5p	cluster 1
8.33222	HLTF_2	6.8831	lost exons	LE (1317)	5p	cluster 1
8.66743	HLTF_2	6.8831	lost exons	LE (1317)	5p	cluster 1
9.96817	HLTF_2	6.8831	lost exons	LE (1317)	5p	cluster 1
10.6032	HLTF_2	6.8831	lost exons	LE (1317)	5p	cluster 1
8.34624	HLTF_2	6.8831	lost exons	LE (1317)	5p	cluster 1
7.30269	HLTF_2	6.8831	lost exons	LE (1317)	5p	cluster 1
8.32214	HLTF_2	6.8831	lost exons	LE (1317)	5p	cluster 1
8.83737	HLTF_2	6.8831	lost exons	LE (1317)	5p	cluster 1
7.08847	HLTF_2	6.8831	lost exons	LE (1317)	5p	cluster 1
8.61397	HLTF_2	6.8831	lost exons	LE (1317)	5p	cluster 1
7.66443	RBM22_9	7.206	lost exons	LE (1317)	5p	cluster 1
8.22435	RBM22_9	7.206	lost exons	LE (1317)	5p	cluster 1
9.1252	RBM22_9	7.206	lost exons	LE (1317)	5p	cluster 1
7.21236	RBM22_9	7.206	lost exons	LE (1317)	5p	cluster 1
8.30731	RBM22_9	7.206	lost exons	LE (1317)	5p	cluster 1
8.2369	RBM22_9	7.206	lost exons	LE (1317)	5p	cluster 1
8.26796	RBM22_9	7.206	lost exons	LE (1317)	5p	cluster 1
7.72732	RBM22_9	7.206	lost exons	LE (1317)	5p	cluster 1
8.79797	RBM22_9	7.206	lost exons	LE (1317)	5p	cluster 1
11.2358	RBM22_9	7.206	lost exons	LE (1317)	5p	cluster 1
7.97444	RBM22_9	7.206	lost exons	LE (1317)	5p	cluster 1
7.80784	RBM22_9	7.206	lost exons	LE (1317)	5p	cluster 1
7.35218	RBM22_9	7.206	lost exons	LE (1317)	5p	cluster 1
11.0246	RBM22_9	7.206	lost exons	LE (1317)	5p	cluster 1
7.75717	RBM22_9	7.206	lost exons	LE (1317)	5p	cluster 1
8.93502	RBM22_9	7.206	lost exons	LE (1317)	5p	cluster 1
10.0262	RBM22_9	7.206	lost exons	LE (1317)	5p	cluster 1
9.64621	RBM22_9	7.206	lost exons	LE (1317)	5p	cluster 1
7.25021	RBM22_9	7.206	lost exons	LE (1317)	5p	cluster 1
7.33159	RBM22_9	7.206	lost exons	LE (1317)	5p	cluster 1
7.5254	RBM22_9	7.206	lost exons	LE (1317)	5p	cluster 1
7.44705	RBM22_9	7.206	lost exons	LE (1317)	5p	cluster 1
7.98882	RBM22_9	7.206	lost exons	LE (1317)	5p	cluster 1
7.86908	RBM22_9	7.206	lost exons	LE (1317)	5p	cluster 1
7.62057	RBM22_9	7.206	lost exons	LE (1317)	5p	cluster 1
7.69217	RBM22_9	7.206	lost exons	LE (1317)	5p	cluster 1
10.7263	RBM22_9	7.206	lost exons	LE (1317)	5p	cluster 1
9.36141	RBM22_9	7.206	lost exons	LE (1317)	5p	cluster 1
7.64081	RBM22_9	7.206	lost exons	LE (1317)	5p	cluster 1
7.89155	RBM22_9	7.206	lost exons	LE (1317)	5p	cluster 1
7.75576	RBM22_9	7.206	lost exons	LE (1317)	5p	cluster 1
8.88275	RBM22_9	7.206	lost exons	LE (1317)	5p	cluster 1
9.1386	RBM22_9	7.206	lost exons	LE (1317)	5p	cluster 1
9.85565	RBM22_9	7.206	lost exons	LE (1317)	5p	cluster 1
9.18534	RBM22_9	7.206	lost exons	LE (1317)	5p	cluster 1
7.58077	RBM22_9	7.206	lost exons	LE (1317)	5p	cluster 1
8.35693	RBM22_9	7.206	lost exons	LE (1317)	5p	cluster 1
12.3488	RBM22_9	7.206	lost exons	LE (1317)	5p	cluster 1
9.1418	RBM22_9	7.206	lost exons	LE (1317)	5p	cluster 1
11.0995	RBM22_9	7.206	lost exons	LE (1317)	5p	cluster 1
8.46633	RBM22_9	7.206	lost exons	LE (1317)	5p	cluster 1
7.94878	RBM22_9	7.206	lost exons	LE (1317)	5p	cluster 1
8.35189	RBM22_9	7.206	lost exons	LE (1317)	5p	cluster 1
12.6778	RBM22_9	7.206	lost exons	LE (1317)	5p	cluster 1
8.18162	RBM22_9	7.206	lost exons	LE (1317)	5p	cluster 1
7.79168	RBM22_9	7.206	lost exons	LE (1317)	5p	cluster 1
11.3323	RBM22_9	7.206	lost exons	LE (1317)	5p	cluster 1
8.11275	RBM22_9	7.206	lost exons	LE (1317)	5p	cluster 1
7.84716	RBM22_9	7.206	lost exons	LE (1317)	5p	cluster 1
10.4421	RBM22_9	7.206	lost exons	LE (1317)	5p	cluster 1
8.39944	RBM22_9	7.206	lost exons	LE (1317)	5p	cluster 1
9.13552	RBM22_9	7.206	lost exons	LE (1317)	5p	cluster 1
11.0535	RBM22_9	7.206	lost exons	LE (1317)	5p	cluster 1
7.72238	RBM22_9	7.206	lost exons	LE (1317)	5p	cluster 1
7.59696	RBM22_9	7.206	lost exons	LE (1317)	5p	cluster 1
12.5286	RBM22_9	7.206	lost exons	LE (1317)	5p	cluster 1
12.8902	RBM22_9	7.206	lost exons	LE (1317)	5p	cluster 1
7.92804	RBM22_9	7.206	lost exons	LE (1317)	5p	cluster 1
8.57504	RBM22_9	7.206	lost exons	LE (1317)	5p	cluster 1
9.46275	RBM22_9	7.206	lost exons	LE (1317)	5p	cluster 1
10.0909	RBM22_9	7.206	lost exons	LE (1317)	5p	cluster 1
7.85826	RBM22_9	7.206	lost exons	LE (1317)	5p	cluster 1
7.92831	RBM22_9	7.206	lost exons	LE (1317)	5p	cluster 1
7.2659	RBM22_9	7.206	lost exons	LE (1317)	5p	cluster 1
7.8483	RBM22_9	7.206	lost exons	LE (1317)	5p	cluster 1
8.68287	RBM22_9	7.206	lost exons	LE (1317)	5p	cluster 1
9.19149	RBM22_9	7.206	lost exons	LE (1317)	5p	cluster 1
9.664	RBM22_9	7.206	lost exons	LE (1317)	5p	cluster 1
10.2215	RBM22_9	7.206	lost exons	LE (1317)	5p	cluster 1
7.81256	RBM22_9	7.206	lost exons	LE (1317)	5p	cluster 1
7.84178	RBM22_9	7.206	lost exons	LE (1317)	5p	cluster 1
7.42172	RBM22_9	7.206	lost exons	LE (1317)	5p	cluster 1
8.08271	RBM22_9	7.206	lost exons	LE (1317)	5p	cluster 1
7.32429	RBM22_9	7.206	lost exons	LE (1317)	5p	cluster 1
8.55248	RBM22_9	7.206	lost exons	LE (1317)	5p	cluster 1
7.30852	RBM22_9	7.206	lost exons	LE (1317)	5p	cluster 1
9.56655	RBM22_9	7.206	lost exons	LE (1317)	5p	cluster 1
8.03231	RBM22_9	7.206	lost exons	LE (1317)	5p	cluster 1
11.4646	RBM22_9	7.206	lost exons	LE (1317)	5p	cluster 1
8.08203	RBM22_9	7.206	lost exons	LE (1317)	5p	cluster 1
7.63523	RBM22_9	7.206	lost exons	LE (1317)	5p	cluster 1
8.86032	RBM22_9	7.206	lost exons	LE (1317)	5p	cluster 1
10.6614	RBM22_9	7.206	lost exons	LE (1317)	5p	cluster 1
7.59069	RBM22_9	7.206	lost exons	LE (1317)	5p	cluster 1
8.49871	RBM22_9	7.206	lost exons	LE (1317)	5p	cluster 1
7.34293	RBM22_9	7.206	lost exons	LE (1317)	5p	cluster 1
7.66172	RBM22_9	7.206	lost exons	LE (1317)	5p	cluster 1
9.67334	RBM22_9	7.206	lost exons	LE (1317)	5p	cluster 1
9.00101	RBM22_9	7.206	lost exons	LE (1317)	5p	cluster 1
7.26669	RBM22_9	7.206	lost exons	LE (1317)	5p	cluster 1
7.86006	RBM22_9	7.206	lost exons	LE (1317)	5p	cluster 1
7.72238	RBM22_9	7.206	lost exons	LE (1317)	5p	cluster 1
8.19381	RBM22_9	7.206	lost exons	LE (1317)	5p	cluster 1
7.24048	RBM22_9	7.206	lost exons	LE (1317)	5p	cluster 1
7.59964	RBM22_9	7.206	lost exons	LE (1317)	5p	cluster 1
8.0212	RBM22_9	7.206	lost exons	LE (1317)	5p	cluster 1
7.42205	RBM22_9	7.206	lost exons	LE (1317)	5p	cluster 1
8.43106	RBM22_9	7.206	lost exons	LE (1317)	5p	cluster 1
10.0074	RBM22_9	7.206	lost exons	LE (1317)	5p	cluster 1
9.01338	RBM22_9	7.206	lost exons	LE (1317)	5p	cluster 1
8.72226	RBM22_9	7.206	lost exons	LE (1317)	5p	cluster 1
8.93924	RBM22_9	7.206	lost exons	LE (1317)	5p	cluster 1
8.61803	RBM22_9	7.206	lost exons	LE (1317)	5p	cluster 1
8.06525	RBM22_9	7.206	lost exons	LE (1317)	5p	cluster 1
9.65322	RBM22_9	7.206	lost exons	LE (1317)	5p	cluster 1
7.88375	RBM22_9	7.206	lost exons	LE (1317)	5p	cluster 1
7.62775	RBM22_9	7.206	lost exons	LE (1317)	5p	cluster 1
7.94846	RBM22_9	7.206	lost exons	LE (1317)	5p	cluster 1
7.33796	RBM22_9	7.206	lost exons	LE (1317)	5p	cluster 1
10.7681	RBM22_9	7.206	lost exons	LE (1317)	5p	cluster 1
7.63516	RBM22_9	7.206	lost exons	LE (1317)	5p	cluster 1
10.2454	RBM22_9	7.206	lost exons	LE (1317)	5p	cluster 1
7.54525	RBM22_9	7.206	lost exons	LE (1317)	5p	cluster 1
7.77306	RBM22_9	7.206	lost exons	LE (1317)	5p	cluster 1
8.90957	RBM22_9	7.206	lost exons	LE (1317)	5p	cluster 1
9.53712	RBM22_9	7.206	lost exons	LE (1317)	5p	cluster 1
7.78296	RBM22_9	7.206	lost exons	LE (1317)	5p	cluster 1
7.86335	RBM22_9	7.206	lost exons	LE (1317)	5p	cluster 1
8.58062	RBM22_9	7.206	lost exons	LE (1317)	5p	cluster 1
7.77382	RBM22_9	7.206	lost exons	LE (1317)	5p	cluster 1
7.49691	RBM22_9	7.206	lost exons	LE (1317)	5p	cluster 1
7.642	RBM22_9	7.206	lost exons	LE (1317)	5p	cluster 1
7.24885	RBM22_9	7.206	lost exons	LE (1317)	5p	cluster 1
9.4729	RBM22_9	7.206	lost exons	LE (1317)	5p	cluster 1
8.58376	RBM22_9	7.206	lost exons	LE (1317)	5p	cluster 1
8.83985	RBM22_9	7.206	lost exons	LE (1317)	5p	cluster 1
7.75035	RBM22_9	7.206	lost exons	LE (1317)	5p	cluster 1
9.68845	RBM22_9	7.206	lost exons	LE (1317)	5p	cluster 1
8.27831	RBM22_9	7.206	lost exons	LE (1317)	5p	cluster 1
7.34034	RBM22_9	7.206	lost exons	LE (1317)	5p	cluster 1
7.91127	RBM22_9	7.206	lost exons	LE (1317)	5p	cluster 1
7.49851	RBM22_9	7.206	lost exons	LE (1317)	5p	cluster 1
9.54406	RBM22_9	7.206	lost exons	LE (1317)	5p	cluster 1
7.50497	RBM22_9	7.206	lost exons	LE (1317)	5p	cluster 1
7.89037	RBM22_9	7.206	lost exons	LE (1317)	5p	cluster 1
9.94387	RBM22_9	7.206	lost exons	LE (1317)	5p	cluster 1
9.09775	RBM22_9	7.206	lost exons	LE (1317)	5p	cluster 1
8.2361	RBM22_9	7.206	lost exons	LE (1317)	5p	cluster 1
8.12302	RBM22_9	7.206	lost exons	LE (1317)	5p	cluster 1
7.72447	RBM22_9	7.206	lost exons	LE (1317)	5p	cluster 1
7.73575	RBM22_9	7.206	lost exons	LE (1317)	5p	cluster 1
7.32519	RBM22_9	7.206	lost exons	LE (1317)	5p	cluster 1
10.8126	RBM22_9	7.206	lost exons	LE (1317)	5p	cluster 1
8.0377	RBM22_9	7.206	lost exons	LE (1317)	5p	cluster 1
7.36639	RBM22_9	7.206	lost exons	LE (1317)	5p	cluster 1
7.86217	RBM22_9	7.206	lost exons	LE (1317)	5p	cluster 1
8.89405	RBM22_9	7.206	lost exons	LE (1317)	5p	cluster 1
8.26543	RBM22_9	7.206	lost exons	LE (1317)	5p	cluster 1
11.5575	RBM22_9	7.206	lost exons	LE (1317)	5p	cluster 1
7.4467	RBM22_9	7.206	lost exons	LE (1317)	5p	cluster 1
7.81564	RBM22_9	7.206	lost exons	LE (1317)	5p	cluster 1
8.39368	RBM22_9	7.206	lost exons	LE (1317)	5p	cluster 1
7.47463	RBM22_9	7.206	lost exons	LE (1317)	5p	cluster 1
9.20426	RBM22_9	7.206	lost exons	LE (1317)	5p	cluster 1
12.2935	RBM22_9	7.206	lost exons	LE (1317)	5p	cluster 1
7.21313	RBM22_9	7.206	lost exons	LE (1317)	5p	cluster 1
10.4862	RBM22_9	7.206	lost exons	LE (1317)	5p	cluster 1
8.39602	RBM22_9	7.206	lost exons	LE (1317)	5p	cluster 1
10.4352	RBM22_9	7.206	lost exons	LE (1317)	5p	cluster 1
7.77934	RBM22_9	7.206	lost exons	LE (1317)	5p	cluster 1
7.47589	RBM22_9	7.206	lost exons	LE (1317)	5p	cluster 1
7.31567	RBM22_9	7.206	lost exons	LE (1317)	5p	cluster 1
8.89406	RBM22_9	7.206	lost exons	LE (1317)	5p	cluster 1
7.39568	RBM22_9	7.206	lost exons	LE (1317)	5p	cluster 1
7.52522	RBM22_9	7.206	lost exons	LE (1317)	5p	cluster 1
8.38309	RBM22_9	7.206	lost exons	LE (1317)	5p	cluster 1
7.43847	RBM22_9	7.206	lost exons	LE (1317)	5p	cluster 1
7.95939	RBM22_9	7.206	lost exons	LE (1317)	5p	cluster 1
7.47606	RBM22_9	7.206	lost exons	LE (1317)	5p	cluster 1
7.45782	RBM22_9	7.206	lost exons	LE (1317)	5p	cluster 1
8.84953	RBM22_9	7.206	lost exons	LE (1317)	5p	cluster 1
8.91584	RBM22_9	7.206	lost exons	LE (1317)	5p	cluster 1
8.85115	RBM22_9	7.206	lost exons	LE (1317)	5p	cluster 1
10.9015	RBM22_9	7.206	lost exons	LE (1317)	5p	cluster 1
9.951	RBM22_9	7.206	lost exons	LE (1317)	5p	cluster 1
8.87288	RBM22_9	7.206	lost exons	LE (1317)	5p	cluster 1
9.69211	RBM22_9	7.206	lost exons	LE (1317)	5p	cluster 1
8.09846	RBM22_9	7.206	lost exons	LE (1317)	5p	cluster 1
7.3616	RBM22_9	7.206	lost exons	LE (1317)	5p	cluster 1
7.84378	RBM22_9	7.206	lost exons	LE (1317)	5p	cluster 1
8.64466	RBM22_9	7.206	lost exons	LE (1317)	5p	cluster 1
8.08012	RBM22_9	7.206	lost exons	LE (1317)	5p	cluster 1
9.49644	RBM22_9	7.206	lost exons	LE (1317)	5p	cluster 1
9.25035	RBM22_9	7.206	lost exons	LE (1317)	5p	cluster 1
7.3487	RBM22_9	7.206	lost exons	LE (1317)	5p	cluster 1
8.11639	RBM22_9	7.206	lost exons	LE (1317)	5p	cluster 1
7.73252	RBM22_9	7.206	lost exons	LE (1317)	5p	cluster 1
9.58577	RBM22_9	7.206	lost exons	LE (1317)	5p	cluster 1
8.02942	RBM22_9	7.206	lost exons	LE (1317)	5p	cluster 1
7.97592	RBM22_9	7.206	lost exons	LE (1317)	5p	cluster 1
8.35972	RBM22_9	7.206	lost exons	LE (1317)	5p	cluster 1
8.63236	RBM22_9	7.206	lost exons	LE (1317)	5p	cluster 1
7.29025	RBM22_9	7.206	lost exons	LE (1317)	5p	cluster 1
10.2214	RBM22_9	7.206	lost exons	LE (1317)	5p	cluster 1
9.87853	RBM22_9	7.206	lost exons	LE (1317)	5p	cluster 1
7.70934	RBM22_9	7.206	lost exons	LE (1317)	5p	cluster 1
7.3399	RBM22_9	7.206	lost exons	LE (1317)	5p	cluster 1
8.01863	RBM22_9	7.206	lost exons	LE (1317)	5p	cluster 1
7.51421	RBM22_9	7.206	lost exons	LE (1317)	5p	cluster 1
7.39736	RBM22_9	7.206	lost exons	LE (1317)	5p	cluster 1
7.65031	RBM22_9	7.206	lost exons	LE (1317)	5p	cluster 1
8.73394	RBM22_9	7.206	lost exons	LE (1317)	5p	cluster 1
8.4943	RBM22_9	7.206	lost exons	LE (1317)	5p	cluster 1
7.94932	RBM22_9	7.206	lost exons	LE (1317)	5p	cluster 1
7.41402	RBM22_9	7.206	lost exons	LE (1317)	5p	cluster 1
7.459	RBM22_9	7.206	lost exons	LE (1317)	5p	cluster 1
7.21358	RBM22_9	7.206	lost exons	LE (1317)	5p	cluster 1
7.26189	RBM22_9	7.206	lost exons	LE (1317)	5p	cluster 1
9.66573	RBM22_9	7.206	lost exons	LE (1317)	5p	cluster 1
7.50516	RBM22_9	7.206	lost exons	LE (1317)	5p	cluster 1
8.7262	RBM22_9	7.206	lost exons	LE (1317)	5p	cluster 1
8.87526	RBM22_9	7.206	lost exons	LE (1317)	5p	cluster 1
9.33697	RBM22_9	7.206	lost exons	LE (1317)	5p	cluster 1
7.53845	RBM22_9	7.206	lost exons	LE (1317)	5p	cluster 1
8.56308	RBM22_9	7.206	lost exons	LE (1317)	5p	cluster 1
8.56593	RBM22_9	7.206	lost exons	LE (1317)	5p	cluster 1
7.43917	RBM22_9	7.206	lost exons	LE (1317)	5p	cluster 1
7.40999	RBM22_9	7.206	lost exons	LE (1317)	5p	cluster 1
7.68064	RBM22_9	7.206	lost exons	LE (1317)	5p	cluster 1
8.44145	RBM22_9	7.206	lost exons	LE (1317)	5p	cluster 1
8.6602	RBM22_9	7.206	lost exons	LE (1317)	5p	cluster 1
10.7153	RBM22_9	7.206	lost exons	LE (1317)	5p	cluster 1
9.38393	RBM22_9	7.206	lost exons	LE (1317)	5p	cluster 1
7.93226	RBM22_9	7.206	lost exons	LE (1317)	5p	cluster 1
10.1239	RBM22_9	7.206	lost exons	LE (1317)	5p	cluster 1
11.8593	RBM22_9	7.206	lost exons	LE (1317)	5p	cluster 1
8.20437	RBM22_9	7.206	lost exons	LE (1317)	5p	cluster 1
7.55433	RBM22_9	7.206	lost exons	LE (1317)	5p	cluster 1
8.15961	RBM22_9	7.206	lost exons	LE (1317)	5p	cluster 1
8.17378	RBM22_9	7.206	lost exons	LE (1317)	5p	cluster 1
7.32971	RBM22_9	7.206	lost exons	LE (1317)	5p	cluster 1
8.45981	RBM22_9	7.206	lost exons	LE (1317)	5p	cluster 1
8.07552	RBM22_9	7.206	lost exons	LE (1317)	5p	cluster 1
9.2493	RBM22_9	7.206	lost exons	LE (1317)	5p	cluster 1
12.9197	RBM22_9	7.206	lost exons	LE (1317)	5p	cluster 1
8.65289	RBM22_9	7.206	lost exons	LE (1317)	5p	cluster 1
7.22977	RBM22_9	7.206	lost exons	LE (1317)	5p	cluster 1
9.91007	RBM22_9	7.206	lost exons	LE (1317)	5p	cluster 1
7.55995	RBM22_9	7.206	lost exons	LE (1317)	5p	cluster 1
9.23751	RBM22_9	7.206	lost exons	LE (1317)	5p	cluster 1
9.04842	RBM22_9	7.206	lost exons	LE (1317)	5p	cluster 1
7.56915	RBM22_9	7.206	lost exons	LE (1317)	5p	cluster 1
7.77098	RBM22_9	7.206	lost exons	LE (1317)	5p	cluster 1
8.40572	RBM22_9	7.206	lost exons	LE (1317)	5p	cluster 1
8.1313	RBM22_9	7.206	lost exons	LE (1317)	5p	cluster 1
7.40648	RBM22_9	7.206	lost exons	LE (1317)	5p	cluster 1
7.8395	RBM22_9	7.206	lost exons	LE (1317)	5p	cluster 1
10.6385	RBM22_9	7.206	lost exons	LE (1317)	5p	cluster 1
8.19096	RBM22_9	7.206	lost exons	LE (1317)	5p	cluster 1
7.99677	RBM22_9	7.206	lost exons	LE (1317)	5p	cluster 1
8.51662	RBM22_9	7.206	lost exons	LE (1317)	5p	cluster 1
10.9393	RBM22_9	7.206	lost exons	LE (1317)	5p	cluster 1
7.83561	RBM22_9	7.206	lost exons	LE (1317)	5p	cluster 1
8.49991	RBM22_9	7.206	lost exons	LE (1317)	5p	cluster 1
7.54138	RBM22_9	7.206	lost exons	LE (1317)	5p	cluster 1
9.01313	RBM22_9	7.206	lost exons	LE (1317)	5p	cluster 1
7.29258	RBM22_9	7.206	lost exons	LE (1317)	5p	cluster 1
9.17887	RBM22_9	7.206	lost exons	LE (1317)	5p	cluster 1
8.63385	RBM22_9	7.206	lost exons	LE (1317)	5p	cluster 1
8.33132	RBM22_9	7.206	lost exons	LE (1317)	5p	cluster 1
8.43081	RBM22_9	7.206	lost exons	LE (1317)	5p	cluster 1
8.099	RBM22_9	7.206	lost exons	LE (1317)	5p	cluster 1
8.34824	RBM22_9	7.206	lost exons	LE (1317)	5p	cluster 1
8.86967	RBM22_9	7.206	lost exons	LE (1317)	5p	cluster 1
8.10088	RBM22_9	7.206	lost exons	LE (1317)	5p	cluster 1
7.39655	RBM22_9	7.206	lost exons	LE (1317)	5p	cluster 1
7.65209	RBM22_9	7.206	lost exons	LE (1317)	5p	cluster 1
10.3949	RBM22_9	7.206	lost exons	LE (1317)	5p	cluster 1
7.41331	RBM22_9	7.206	lost exons	LE (1317)	5p	cluster 1
7.62208	RBM22_9	7.206	lost exons	LE (1317)	5p	cluster 1
7.50022	RBM22_9	7.206	lost exons	LE (1317)	5p	cluster 1
9.68841	RBM22_9	7.206	lost exons	LE (1317)	5p	cluster 1
7.82345	RBM22_9	7.206	lost exons	LE (1317)	5p	cluster 1
9.53143	RBM22_9	7.206	lost exons	LE (1317)	5p	cluster 1
9.61449	RBM22_9	7.206	lost exons	LE (1317)	5p	cluster 1
7.32766	RBM22_9	7.206	lost exons	LE (1317)	5p	cluster 1
8.39665	RBM22_9	7.206	lost exons	LE (1317)	5p	cluster 1
7.50235	RBM22_9	7.206	lost exons	LE (1317)	5p	cluster 1
7.54178	RBM22_9	7.206	lost exons	LE (1317)	5p	cluster 1
7.72815	RBM22_9	7.206	lost exons	LE (1317)	5p	cluster 1
8.02341	RBM22_9	7.206	lost exons	LE (1317)	5p	cluster 1
7.90989	RBM22_9	7.206	lost exons	LE (1317)	5p	cluster 1
7.28615	RBM22_9	7.206	lost exons	LE (1317)	5p	cluster 1
7.4532	RBM22_9	7.206	lost exons	LE (1317)	5p	cluster 1
8.04522	RBM22_9	7.206	lost exons	LE (1317)	5p	cluster 1
7.61262	RBM22_9	7.206	lost exons	LE (1317)	5p	cluster 1
7.46236	RBM22_9	7.206	lost exons	LE (1317)	5p	cluster 1
7.69664	RBM22_9	7.206	lost exons	LE (1317)	5p	cluster 1
7.38118	RBM22_9	7.206	lost exons	LE (1317)	5p	cluster 1
9.97887	RBM22_9	7.206	lost exons	LE (1317)	5p	cluster 1
9.16626	RBM22_9	7.206	lost exons	LE (1317)	5p	cluster 1
8.89514	RBM22_9	7.206	lost exons	LE (1317)	5p	cluster 1
8.15489	RBM22_9	7.206	lost exons	LE (1317)	5p	cluster 1
7.66753	RBM22_9	7.206	lost exons	LE (1317)	5p	cluster 1
8.21726	RBM22_9	7.206	lost exons	LE (1317)	5p	cluster 1
7.99381	RBM22_9	7.206	lost exons	LE (1317)	5p	cluster 1
8.61308	RBM22_9	7.206	lost exons	LE (1317)	5p	cluster 1
8.38436	RBM22_9	7.206	lost exons	LE (1317)	5p	cluster 1
7.76495	RBM22_9	7.206	lost exons	LE (1317)	5p	cluster 1
9.58222	RBM22_9	7.206	lost exons	LE (1317)	5p	cluster 1
8.35508	RBM22_9	7.206	lost exons	LE (1317)	5p	cluster 1
7.99901	RBM22_9	7.206	lost exons	LE (1317)	5p	cluster 1
9.00574	RBM22_9	7.206	lost exons	LE (1317)	5p	cluster 1
8.83598	RBM22_9	7.206	lost exons	LE (1317)	5p	cluster 1
11.2398	RBM22_9	7.206	lost exons	LE (1317)	5p	cluster 1
8.49526	RBM22_9	7.206	lost exons	LE (1317)	5p	cluster 1
8.97488	RBM22_9	7.206	lost exons	LE (1317)	5p	cluster 1
8.43107	RBM22_9	7.206	lost exons	LE (1317)	5p	cluster 1
10.3174	RBM22_9	7.206	lost exons	LE (1317)	5p	cluster 1
8.94489	RBM22_9	7.206	lost exons	LE (1317)	5p	cluster 1
7.73361	RBM22_9	7.206	lost exons	LE (1317)	5p	cluster 1
7.95162	RBM22_9	7.206	lost exons	LE (1317)	5p	cluster 1
9.05395	RBM22_9	7.206	lost exons	LE (1317)	5p	cluster 1
7.86882	RBM22_9	7.206	lost exons	LE (1317)	5p	cluster 1
8.52168	RBM22_9	7.206	lost exons	LE (1317)	5p	cluster 1
8.15488	RBM22_9	7.206	lost exons	LE (1317)	5p	cluster 1
10.4626	RBM22_9	7.206	lost exons	LE (1317)	5p	cluster 1
9.42573	RBM22_9	7.206	lost exons	LE (1317)	5p	cluster 1
7.26985	RBM22_12	7.20435	lost exons	LE (1317)	5p	cluster 1
7.77378	RBM22_12	7.20435	lost exons	LE (1317)	5p	cluster 1
11.303	RBM22_12	7.20435	lost exons	LE (1317)	5p	cluster 1
8.17727	RBM22_12	7.20435	lost exons	LE (1317)	5p	cluster 1
13.0503	RBM22_12	7.20435	lost exons	LE (1317)	5p	cluster 1
9.53357	RBM22_12	7.20435	lost exons	LE (1317)	5p	cluster 1
7.49802	RBM22_12	7.20435	lost exons	LE (1317)	5p	cluster 1
7.51665	RBM22_12	7.20435	lost exons	LE (1317)	5p	cluster 1
7.31127	RBM22_12	7.20435	lost exons	LE (1317)	5p	cluster 1
7.79815	RBM22_12	7.20435	lost exons	LE (1317)	5p	cluster 1
7.46985	RBM22_12	7.20435	lost exons	LE (1317)	5p	cluster 1
8.04839	RBM22_12	7.20435	lost exons	LE (1317)	5p	cluster 1
10.7682	RBM22_12	7.20435	lost exons	LE (1317)	5p	cluster 1
9.63192	RBM22_12	7.20435	lost exons	LE (1317)	5p	cluster 1
7.91992	RBM22_12	7.20435	lost exons	LE (1317)	5p	cluster 1
7.77635	RBM22_12	7.20435	lost exons	LE (1317)	5p	cluster 1
9.39173	RBM22_12	7.20435	lost exons	LE (1317)	5p	cluster 1
10.293	RBM22_12	7.20435	lost exons	LE (1317)	5p	cluster 1
10.133	RBM22_12	7.20435	lost exons	LE (1317)	5p	cluster 1
7.42458	RBM22_12	7.20435	lost exons	LE (1317)	5p	cluster 1
7.2288	RBM22_12	7.20435	lost exons	LE (1317)	5p	cluster 1
12.8554	RBM22_12	7.20435	lost exons	LE (1317)	5p	cluster 1
8.20083	RBM22_12	7.20435	lost exons	LE (1317)	5p	cluster 1
9.66488	RBM22_12	7.20435	lost exons	LE (1317)	5p	cluster 1
7.39636	RBM22_12	7.20435	lost exons	LE (1317)	5p	cluster 1
9.58145	RBM22_12	7.20435	lost exons	LE (1317)	5p	cluster 1
10.8824	RBM22_12	7.20435	lost exons	LE (1317)	5p	cluster 1
8.20472	RBM22_12	7.20435	lost exons	LE (1317)	5p	cluster 1
7.80627	RBM22_12	7.20435	lost exons	LE (1317)	5p	cluster 1
8.74482	RBM22_12	7.20435	lost exons	LE (1317)	5p	cluster 1
7.8559	RBM22_12	7.20435	lost exons	LE (1317)	5p	cluster 1
11.2595	RBM22_12	7.20435	lost exons	LE (1317)	5p	cluster 1
7.70136	RBM22_12	7.20435	lost exons	LE (1317)	5p	cluster 1
7.57327	RBM22_12	7.20435	lost exons	LE (1317)	5p	cluster 1
7.48864	RBM22_12	7.20435	lost exons	LE (1317)	5p	cluster 1
9.00565	RBM22_12	7.20435	lost exons	LE (1317)	5p	cluster 1
13.2909	RBM22_12	7.20435	lost exons	LE (1317)	5p	cluster 1
7.38593	RBM22_12	7.20435	lost exons	LE (1317)	5p	cluster 1
9.00093	RBM22_12	7.20435	lost exons	LE (1317)	5p	cluster 1
10.2147	RBM22_12	7.20435	lost exons	LE (1317)	5p	cluster 1
8.33393	RBM22_12	7.20435	lost exons	LE (1317)	5p	cluster 1
8.17692	RBM22_12	7.20435	lost exons	LE (1317)	5p	cluster 1
9.40773	RBM22_12	7.20435	lost exons	LE (1317)	5p	cluster 1
10.9271	RBM22_12	7.20435	lost exons	LE (1317)	5p	cluster 1
8.22349	RBM22_12	7.20435	lost exons	LE (1317)	5p	cluster 1
10.8258	RBM22_12	7.20435	lost exons	LE (1317)	5p	cluster 1
8.60489	RBM22_12	7.20435	lost exons	LE (1317)	5p	cluster 1
10.0379	RBM22_12	7.20435	lost exons	LE (1317)	5p	cluster 1
8.33227	RBM22_12	7.20435	lost exons	LE (1317)	5p	cluster 1
11.715	RBM22_12	7.20435	lost exons	LE (1317)	5p	cluster 1
7.27339	RBM22_12	7.20435	lost exons	LE (1317)	5p	cluster 1
7.3772	RBM22_12	7.20435	lost exons	LE (1317)	5p	cluster 1
8.79183	RBM22_12	7.20435	lost exons	LE (1317)	5p	cluster 1
7.94085	RBM22_12	7.20435	lost exons	LE (1317)	5p	cluster 1
7.85118	RBM22_12	7.20435	lost exons	LE (1317)	5p	cluster 1
8.35434	RBM22_12	7.20435	lost exons	LE (1317)	5p	cluster 1
10.2943	RBM22_12	7.20435	lost exons	LE (1317)	5p	cluster 1
9.1735	RBM22_12	7.20435	lost exons	LE (1317)	5p	cluster 1
8.53427	RBM22_12	7.20435	lost exons	LE (1317)	5p	cluster 1
11.1519	RBM22_12	7.20435	lost exons	LE (1317)	5p	cluster 1
8.19843	RBM22_12	7.20435	lost exons	LE (1317)	5p	cluster 1
8.02339	RBM22_12	7.20435	lost exons	LE (1317)	5p	cluster 1
8.7886	RBM22_12	7.20435	lost exons	LE (1317)	5p	cluster 1
8.61004	RBM22_12	7.20435	lost exons	LE (1317)	5p	cluster 1
7.82365	RBM22_12	7.20435	lost exons	LE (1317)	5p	cluster 1
10.2024	RBM22_12	7.20435	lost exons	LE (1317)	5p	cluster 1
7.9427	RBM22_12	7.20435	lost exons	LE (1317)	5p	cluster 1
9.00306	RBM22_12	7.20435	lost exons	LE (1317)	5p	cluster 1
8.69424	RBM22_12	7.20435	lost exons	LE (1317)	5p	cluster 1
7.99501	RBM22_12	7.20435	lost exons	LE (1317)	5p	cluster 1
8.87366	RBM22_12	7.20435	lost exons	LE (1317)	5p	cluster 1
9.85126	RBM22_12	7.20435	lost exons	LE (1317)	5p	cluster 1
7.81272	RBM22_12	7.20435	lost exons	LE (1317)	5p	cluster 1
8.35984	RBM22_12	7.20435	lost exons	LE (1317)	5p	cluster 1
11.5377	RBM22_12	7.20435	lost exons	LE (1317)	5p	cluster 1
8.418	RBM22_12	7.20435	lost exons	LE (1317)	5p	cluster 1
9.18547	RBM22_12	7.20435	lost exons	LE (1317)	5p	cluster 1
7.79506	RBM22_12	7.20435	lost exons	LE (1317)	5p	cluster 1
7.5443	RBM22_12	7.20435	lost exons	LE (1317)	5p	cluster 1
10.1407	RBM22_12	7.20435	lost exons	LE (1317)	5p	cluster 1
8.8513	RBM22_12	7.20435	lost exons	LE (1317)	5p	cluster 1
8.22238	RBM22_12	7.20435	lost exons	LE (1317)	5p	cluster 1
7.30151	RBM22_12	7.20435	lost exons	LE (1317)	5p	cluster 1
11.1706	RBM22_12	7.20435	lost exons	LE (1317)	5p	cluster 1
7.77857	RBM22_12	7.20435	lost exons	LE (1317)	5p	cluster 1
9.10741	RBM22_12	7.20435	lost exons	LE (1317)	5p	cluster 1
7.42372	RBM22_12	7.20435	lost exons	LE (1317)	5p	cluster 1
10.5501	RBM22_12	7.20435	lost exons	LE (1317)	5p	cluster 1
7.77506	RBM22_12	7.20435	lost exons	LE (1317)	5p	cluster 1
7.90875	RBM22_12	7.20435	lost exons	LE (1317)	5p	cluster 1
8.87769	RBM22_12	7.20435	lost exons	LE (1317)	5p	cluster 1
8.11729	RBM22_12	7.20435	lost exons	LE (1317)	5p	cluster 1
8.27443	RBM22_12	7.20435	lost exons	LE (1317)	5p	cluster 1
10.6646	RBM22_12	7.20435	lost exons	LE (1317)	5p	cluster 1
9.67056	RBM22_12	7.20435	lost exons	LE (1317)	5p	cluster 1
7.20666	RBM22_12	7.20435	lost exons	LE (1317)	5p	cluster 1
7.49896	RBM22_12	7.20435	lost exons	LE (1317)	5p	cluster 1
8.01291	RBM22_12	7.20435	lost exons	LE (1317)	5p	cluster 1
9.0876	RBM22_12	7.20435	lost exons	LE (1317)	5p	cluster 1
8.45119	RBM22_12	7.20435	lost exons	LE (1317)	5p	cluster 1
7.97778	RBM22_12	7.20435	lost exons	LE (1317)	5p	cluster 1
12.2738	RBM22_12	7.20435	lost exons	LE (1317)	5p	cluster 1
7.57387	RBM22_12	7.20435	lost exons	LE (1317)	5p	cluster 1
9.05894	RBM22_12	7.20435	lost exons	LE (1317)	5p	cluster 1
9.15392	RBM22_12	7.20435	lost exons	LE (1317)	5p	cluster 1
7.59325	RBM22_12	7.20435	lost exons	LE (1317)	5p	cluster 1
9.93281	RBM22_12	7.20435	lost exons	LE (1317)	5p	cluster 1
7.38392	RBM22_12	7.20435	lost exons	LE (1317)	5p	cluster 1
7.76805	RBM22_12	7.20435	lost exons	LE (1317)	5p	cluster 1
10.9764	RBM22_12	7.20435	lost exons	LE (1317)	5p	cluster 1
7.82211	RBM22_12	7.20435	lost exons	LE (1317)	5p	cluster 1
9.32856	RBM22_12	7.20435	lost exons	LE (1317)	5p	cluster 1
9.6153	RBM22_12	7.20435	lost exons	LE (1317)	5p	cluster 1
10.0376	RBM22_12	7.20435	lost exons	LE (1317)	5p	cluster 1
8.72005	RBM22_12	7.20435	lost exons	LE (1317)	5p	cluster 1
7.95956	RBM22_12	7.20435	lost exons	LE (1317)	5p	cluster 1
8.39066	RBM22_12	7.20435	lost exons	LE (1317)	5p	cluster 1
7.5241	RBM22_12	7.20435	lost exons	LE (1317)	5p	cluster 1
7.93465	RBM22_12	7.20435	lost exons	LE (1317)	5p	cluster 1
8.02346	RBM22_12	7.20435	lost exons	LE (1317)	5p	cluster 1
11.4504	RBM22_12	7.20435	lost exons	LE (1317)	5p	cluster 1
7.6439	RBM22_12	7.20435	lost exons	LE (1317)	5p	cluster 1
8.35561	RBM22_12	7.20435	lost exons	LE (1317)	5p	cluster 1
10.4116	RBM22_12	7.20435	lost exons	LE (1317)	5p	cluster 1
9.49399	RBM22_12	7.20435	lost exons	LE (1317)	5p	cluster 1
9.60499	RBM22_12	7.20435	lost exons	LE (1317)	5p	cluster 1
7.46172	RBM22_12	7.20435	lost exons	LE (1317)	5p	cluster 1
7.67801	RBM22_12	7.20435	lost exons	LE (1317)	5p	cluster 1
7.43263	RBM22_12	7.20435	lost exons	LE (1317)	5p	cluster 1
7.45368	RBM22_12	7.20435	lost exons	LE (1317)	5p	cluster 1
8.60465	RBM22_12	7.20435	lost exons	LE (1317)	5p	cluster 1
8.11693	RBM22_12	7.20435	lost exons	LE (1317)	5p	cluster 1
7.71028	RBM22_12	7.20435	lost exons	LE (1317)	5p	cluster 1
7.33752	RBM22_12	7.20435	lost exons	LE (1317)	5p	cluster 1
8.10082	RBM22_12	7.20435	lost exons	LE (1317)	5p	cluster 1
8.54562	RBM22_12	7.20435	lost exons	LE (1317)	5p	cluster 1
7.28886	RBM22_12	7.20435	lost exons	LE (1317)	5p	cluster 1
7.68989	RBM22_12	7.20435	lost exons	LE (1317)	5p	cluster 1
9.63055	RBM22_12	7.20435	lost exons	LE (1317)	5p	cluster 1
8.54982	RBM22_12	7.20435	lost exons	LE (1317)	5p	cluster 1
8.62309	RBM22_12	7.20435	lost exons	LE (1317)	5p	cluster 1
7.86409	RBM22_12	7.20435	lost exons	LE (1317)	5p	cluster 1
8.25898	RBM22_12	7.20435	lost exons	LE (1317)	5p	cluster 1
8.48368	RBM22_12	7.20435	lost exons	LE (1317)	5p	cluster 1
10.1912	RBM22_12	7.20435	lost exons	LE (1317)	5p	cluster 1
8.06499	RBM22_12	7.20435	lost exons	LE (1317)	5p	cluster 1
7.92435	RBM22_12	7.20435	lost exons	LE (1317)	5p	cluster 1
7.39861	RBM22_12	7.20435	lost exons	LE (1317)	5p	cluster 1
7.34963	RBM22_12	7.20435	lost exons	LE (1317)	5p	cluster 1
7.54851	RBM22_12	7.20435	lost exons	LE (1317)	5p	cluster 1
8.30377	RBM22_12	7.20435	lost exons	LE (1317)	5p	cluster 1
8.22732	RBM22_12	7.20435	lost exons	LE (1317)	5p	cluster 1
8.88501	RBM22_12	7.20435	lost exons	LE (1317)	5p	cluster 1
8.0167	RBM22_12	7.20435	lost exons	LE (1317)	5p	cluster 1
9.38185	RBM22_12	7.20435	lost exons	LE (1317)	5p	cluster 1
7.48221	RBM22_12	7.20435	lost exons	LE (1317)	5p	cluster 1
7.76591	RBM22_12	7.20435	lost exons	LE (1317)	5p	cluster 1
10.2364	RBM22_12	7.20435	lost exons	LE (1317)	5p	cluster 1
10.2364	RBM22_12	7.20435	lost exons	LE (1317)	5p	cluster 1
7.4035	RBM22_12	7.20435	lost exons	LE (1317)	5p	cluster 1
8.15558	RBM22_12	7.20435	lost exons	LE (1317)	5p	cluster 1
7.53398	RBM22_12	7.20435	lost exons	LE (1317)	5p	cluster 1
8.34339	RBM22_12	7.20435	lost exons	LE (1317)	5p	cluster 1
7.65346	RBM22_12	7.20435	lost exons	LE (1317)	5p	cluster 1
13.4046	RBM22_12	7.20435	lost exons	LE (1317)	5p	cluster 1
7.51374	RBM22_12	7.20435	lost exons	LE (1317)	5p	cluster 1
8.62248	RBM22_12	7.20435	lost exons	LE (1317)	5p	cluster 1
9.7963	RBM22_12	7.20435	lost exons	LE (1317)	5p	cluster 1
7.81712	RBM22_12	7.20435	lost exons	LE (1317)	5p	cluster 1
8.09917	RBM22_12	7.20435	lost exons	LE (1317)	5p	cluster 1
8.51907	RBM22_12	7.20435	lost exons	LE (1317)	5p	cluster 1
7.4973	RBM22_12	7.20435	lost exons	LE (1317)	5p	cluster 1
8.1438	RBM22_12	7.20435	lost exons	LE (1317)	5p	cluster 1
9.50397	RBM22_12	7.20435	lost exons	LE (1317)	5p	cluster 1
10.6481	RBM22_12	7.20435	lost exons	LE (1317)	5p	cluster 1
7.60519	RBM22_12	7.20435	lost exons	LE (1317)	5p	cluster 1
7.59342	RBM22_12	7.20435	lost exons	LE (1317)	5p	cluster 1
7.6049	RBM22_12	7.20435	lost exons	LE (1317)	5p	cluster 1
7.38409	RBM22_12	7.20435	lost exons	LE (1317)	5p	cluster 1
8.2804	RBM22_12	7.20435	lost exons	LE (1317)	5p	cluster 1
8.28502	RBM22_12	7.20435	lost exons	LE (1317)	5p	cluster 1
7.60696	RBM22_12	7.20435	lost exons	LE (1317)	5p	cluster 1
10.8233	RBM22_12	7.20435	lost exons	LE (1317)	5p	cluster 1
8.62324	RBM22_12	7.20435	lost exons	LE (1317)	5p	cluster 1
10.4802	ILF3_3	7.22256	lost exons	LE (1317)	5p	cluster 1
10.7434	ILF3_3	7.22256	lost exons	LE (1317)	5p	cluster 1
10.3373	ILF3_3	7.22256	lost exons	LE (1317)	5p	cluster 1
7.69455	ILF3_3	7.22256	lost exons	LE (1317)	5p	cluster 1
8.98137	ILF3_3	7.22256	lost exons	LE (1317)	5p	cluster 1
7.76693	ILF3_3	7.22256	lost exons	LE (1317)	5p	cluster 1
8.66841	ILF3_3	7.22256	lost exons	LE (1317)	5p	cluster 1
7.52669	ILF3_3	7.22256	lost exons	LE (1317)	5p	cluster 1
10.9004	ILF3_3	7.22256	lost exons	LE (1317)	5p	cluster 1
11.3126	ILF3_3	7.22256	lost exons	LE (1317)	5p	cluster 1
10.7365	ILF3_3	7.22256	lost exons	LE (1317)	5p	cluster 1
9.85953	ILF3_3	7.22256	lost exons	LE (1317)	5p	cluster 1
8.21872	ILF3_3	7.22256	lost exons	LE (1317)	5p	cluster 1
8.27354	ILF3_3	7.22256	lost exons	LE (1317)	5p	cluster 1
7.94211	ILF3_3	7.22256	lost exons	LE (1317)	5p	cluster 1
7.4221	ILF3_3	7.22256	lost exons	LE (1317)	5p	cluster 1
8.10924	ILF3_3	7.22256	lost exons	LE (1317)	5p	cluster 1
8.30287	ILF3_3	7.22256	lost exons	LE (1317)	5p	cluster 1
8.41292	ILF3_3	7.22256	lost exons	LE (1317)	5p	cluster 1
7.62647	ILF3_3	7.22256	lost exons	LE (1317)	5p	cluster 1
8.53346	ILF3_3	7.22256	lost exons	LE (1317)	5p	cluster 1
8.6347	ILF3_3	7.22256	lost exons	LE (1317)	5p	cluster 1
7.47172	ILF3_3	7.22256	lost exons	LE (1317)	5p	cluster 1
7.3131	ILF3_3	7.22256	lost exons	LE (1317)	5p	cluster 1
8.53346	ILF3_3	7.22256	lost exons	LE (1317)	5p	cluster 1
8.75433	ILF3_3	7.22256	lost exons	LE (1317)	5p	cluster 1
7.95425	ILF3_3	7.22256	lost exons	LE (1317)	5p	cluster 1
7.33463	ILF3_3	7.22256	lost exons	LE (1317)	5p	cluster 1
7.62336	ILF3_3	7.22256	lost exons	LE (1317)	5p	cluster 1
14.6458	ILF3_3	7.22256	lost exons	LE (1317)	5p	cluster 1
9.46618	ILF3_3	7.22256	lost exons	LE (1317)	5p	cluster 1
9.68233	ILF3_3	7.22256	lost exons	LE (1317)	5p	cluster 1
8.06477	ILF3_3	7.22256	lost exons	LE (1317)	5p	cluster 1
11.0762	ILF3_3	7.22256	lost exons	LE (1317)	5p	cluster 1
12.1424	ILF3_3	7.22256	lost exons	LE (1317)	5p	cluster 1
9.1024	ILF3_3	7.22256	lost exons	LE (1317)	5p	cluster 1
7.87049	ILF3_3	7.22256	lost exons	LE (1317)	5p	cluster 1
10.3126	ILF3_3	7.22256	lost exons	LE (1317)	5p	cluster 1
10.5112	ILF3_3	7.22256	lost exons	LE (1317)	5p	cluster 1
12.5941	ILF3_3	7.22256	lost exons	LE (1317)	5p	cluster 1
7.60266	ILF3_3	7.22256	lost exons	LE (1317)	5p	cluster 1
8.91966	ILF3_3	7.22256	lost exons	LE (1317)	5p	cluster 1
8.7572	ILF3_3	7.22256	lost exons	LE (1317)	5p	cluster 1
8.44826	ILF3_3	7.22256	lost exons	LE (1317)	5p	cluster 1
10.2315	ILF3_3	7.22256	lost exons	LE (1317)	5p	cluster 1
8.35155	ILF3_3	7.22256	lost exons	LE (1317)	5p	cluster 1
7.60907	ILF3_3	7.22256	lost exons	LE (1317)	5p	cluster 1
8.09719	ILF3_3	7.22256	lost exons	LE (1317)	5p	cluster 1
9.21583	ILF3_3	7.22256	lost exons	LE (1317)	5p	cluster 1
9.24961	ILF3_3	7.22256	lost exons	LE (1317)	5p	cluster 1
7.61175	ILF3_3	7.22256	lost exons	LE (1317)	5p	cluster 1
7.29033	ILF3_3	7.22256	lost exons	LE (1317)	5p	cluster 1
7.4302	ILF3_3	7.22256	lost exons	LE (1317)	5p	cluster 1
8.54086	ILF3_3	7.22256	lost exons	LE (1317)	5p	cluster 1
9.65187	ILF3_3	7.22256	lost exons	LE (1317)	5p	cluster 1
10.4373	ILF3_3	7.22256	lost exons	LE (1317)	5p	cluster 1
7.51023	ILF3_3	7.22256	lost exons	LE (1317)	5p	cluster 1
8.9536	ILF3_3	7.22256	lost exons	LE (1317)	5p	cluster 1
7.38137	ILF3_3	7.22256	lost exons	LE (1317)	5p	cluster 1
7.24069	ILF3_3	7.22256	lost exons	LE (1317)	5p	cluster 1
7.39801	ILF3_3	7.22256	lost exons	LE (1317)	5p	cluster 1
8.76597	ILF3_3	7.22256	lost exons	LE (1317)	5p	cluster 1
8.33668	ILF3_3	7.22256	lost exons	LE (1317)	5p	cluster 1
8.09512	ILF3_3	7.22256	lost exons	LE (1317)	5p	cluster 1
9.1045	ILF3_3	7.22256	lost exons	LE (1317)	5p	cluster 1
8.29495	ILF3_3	7.22256	lost exons	LE (1317)	5p	cluster 1
7.82526	ILF3_3	7.22256	lost exons	LE (1317)	5p	cluster 1
9.87718	ILF3_3	7.22256	lost exons	LE (1317)	5p	cluster 1
8.25872	ILF3_3	7.22256	lost exons	LE (1317)	5p	cluster 1
7.5799	ILF3_3	7.22256	lost exons	LE (1317)	5p	cluster 1
7.49348	ILF3_3	7.22256	lost exons	LE (1317)	5p	cluster 1
8.38295	ILF3_3	7.22256	lost exons	LE (1317)	5p	cluster 1
7.40722	ILF3_3	7.22256	lost exons	LE (1317)	5p	cluster 1
10.7685	ILF3_3	7.22256	lost exons	LE (1317)	5p	cluster 1
7.26625	ILF3_3	7.22256	lost exons	LE (1317)	5p	cluster 1
8.63022	ILF3_3	7.22256	lost exons	LE (1317)	5p	cluster 1
8.15628	ILF3_3	7.22256	lost exons	LE (1317)	5p	cluster 1
8.36977	ILF3_3	7.22256	lost exons	LE (1317)	5p	cluster 1
12.0563	ILF3_3	7.22256	lost exons	LE (1317)	5p	cluster 1
9.17153	ILF3_3	7.22256	lost exons	LE (1317)	5p	cluster 1
10.7736	ILF3_3	7.22256	lost exons	LE (1317)	5p	cluster 1
7.71273	ILF3_3	7.22256	lost exons	LE (1317)	5p	cluster 1
7.35245	ILF3_3	7.22256	lost exons	LE (1317)	5p	cluster 1
8.07015	ILF3_3	7.22256	lost exons	LE (1317)	5p	cluster 1
9.37999	ILF3_3	7.22256	lost exons	LE (1317)	5p	cluster 1
14.0619	ILF3_3	7.22256	lost exons	LE (1317)	5p	cluster 1
10.9397	ILF3_3	7.22256	lost exons	LE (1317)	5p	cluster 1
11.3015	ILF3_3	7.22256	lost exons	LE (1317)	5p	cluster 1
11.0762	ILF3_3	7.22256	lost exons	LE (1317)	5p	cluster 1
7.84139	ILF3_3	7.22256	lost exons	LE (1317)	5p	cluster 1
12.1424	ILF3_3	7.22256	lost exons	LE (1317)	5p	cluster 1
11.1673	ILF3_3	7.22256	lost exons	LE (1317)	5p	cluster 1
8.43145	ILF3_3	7.22256	lost exons	LE (1317)	5p	cluster 1
10.2791	ILF3_3	7.22256	lost exons	LE (1317)	5p	cluster 1
8.26511	ILF3_3	7.22256	lost exons	LE (1317)	5p	cluster 1
9.07368	ILF3_3	7.22256	lost exons	LE (1317)	5p	cluster 1
8.3457	ILF3_3	7.22256	lost exons	LE (1317)	5p	cluster 1
12.7562	ILF3_3	7.22256	lost exons	LE (1317)	5p	cluster 1
8.54477	ILF3_3	7.22256	lost exons	LE (1317)	5p	cluster 1
7.58923	ILF3_3	7.22256	lost exons	LE (1317)	5p	cluster 1
8.21847	ILF3_3	7.22256	lost exons	LE (1317)	5p	cluster 1
7.6811	ILF3_3	7.22256	lost exons	LE (1317)	5p	cluster 1
9.57674	ILF3_3	7.22256	lost exons	LE (1317)	5p	cluster 1
10.5318	ILF3_3	7.22256	lost exons	LE (1317)	5p	cluster 1
9.70956	ILF3_3	7.22256	lost exons	LE (1317)	5p	cluster 1
10.8283	ILF3_3	7.22256	lost exons	LE (1317)	5p	cluster 1
9.34036	ILF3_3	7.22256	lost exons	LE (1317)	5p	cluster 1
9.31554	ILF3_3	7.22256	lost exons	LE (1317)	5p	cluster 1
7.2796	ILF3_3	7.22256	lost exons	LE (1317)	5p	cluster 1
9.83917	ILF3_3	7.22256	lost exons	LE (1317)	5p	cluster 1
7.56067	ILF3_3	7.22256	lost exons	LE (1317)	5p	cluster 1
11.7179	ILF3_3	7.22256	lost exons	LE (1317)	5p	cluster 1
8.68733	ILF3_3	7.22256	lost exons	LE (1317)	5p	cluster 1
10.2709	ILF3_3	7.22256	lost exons	LE (1317)	5p	cluster 1
8.6416	ILF3_3	7.22256	lost exons	LE (1317)	5p	cluster 1
8.45857	ILF3_3	7.22256	lost exons	LE (1317)	5p	cluster 1
7.35517	ILF3_3	7.22256	lost exons	LE (1317)	5p	cluster 1
8.72599	ILF3_3	7.22256	lost exons	LE (1317)	5p	cluster 1
8.21371	ILF3_3	7.22256	lost exons	LE (1317)	5p	cluster 1
11.1792	ILF3_3	7.22256	lost exons	LE (1317)	5p	cluster 1
9.4054	ILF3_3	7.22256	lost exons	LE (1317)	5p	cluster 1
9.97711	ILF3_3	7.22256	lost exons	LE (1317)	5p	cluster 1
12.1085	ILF3_3	7.22256	lost exons	LE (1317)	5p	cluster 1
7.7314	ILF3_3	7.22256	lost exons	LE (1317)	5p	cluster 1
10.2962	ILF3_3	7.22256	lost exons	LE (1317)	5p	cluster 1
8.32452	ILF3_3	7.22256	lost exons	LE (1317)	5p	cluster 1
10.3219	ILF3_3	7.22256	lost exons	LE (1317)	5p	cluster 1
11.7741	ILF3_3	7.22256	lost exons	LE (1317)	5p	cluster 1
10.2968	ILF3_3	7.22256	lost exons	LE (1317)	5p	cluster 1
8.16446	ILF3_3	7.22256	lost exons	LE (1317)	5p	cluster 1
9.98245	ILF3_3	7.22256	lost exons	LE (1317)	5p	cluster 1
7.53025	ILF3_3	7.22256	lost exons	LE (1317)	5p	cluster 1
7.36207	ILF3_3	7.22256	lost exons	LE (1317)	5p	cluster 1
13.1595	ILF3_3	7.22256	lost exons	LE (1317)	5p	cluster 1
7.23022	ILF3_3	7.22256	lost exons	LE (1317)	5p	cluster 1
8.45357	ILF3_3	7.22256	lost exons	LE (1317)	5p	cluster 1
8.73195	ILF3_3	7.22256	lost exons	LE (1317)	5p	cluster 1
11.5558	ILF3_3	7.22256	lost exons	LE (1317)	5p	cluster 1
8.88425	ILF3_3	7.22256	lost exons	LE (1317)	5p	cluster 1
9.14554	ILF3_3	7.22256	lost exons	LE (1317)	5p	cluster 1
8.91987	ILF3_3	7.22256	lost exons	LE (1317)	5p	cluster 1
7.24388	ILF3_3	7.22256	lost exons	LE (1317)	5p	cluster 1
10.0071	ILF3_3	7.22256	lost exons	LE (1317)	5p	cluster 1
11.6644	ILF3_3	7.22256	lost exons	LE (1317)	5p	cluster 1
8.01135	ILF3_3	7.22256	lost exons	LE (1317)	5p	cluster 1
7.2435	ILF3_3	7.22256	lost exons	LE (1317)	5p	cluster 1
7.42294	ILF3_3	7.22256	lost exons	LE (1317)	5p	cluster 1
8.65354	ILF3_3	7.22256	lost exons	LE (1317)	5p	cluster 1
9.28134	ILF3_3	7.22256	lost exons	LE (1317)	5p	cluster 1
11.4537	ILF3_3	7.22256	lost exons	LE (1317)	5p	cluster 1
7.90197	ILF3_3	7.22256	lost exons	LE (1317)	5p	cluster 1
8.91682	ILF3_3	7.22256	lost exons	LE (1317)	5p	cluster 1
7.83584	ILF3_3	7.22256	lost exons	LE (1317)	5p	cluster 1
9.18549	ILF3_3	7.22256	lost exons	LE (1317)	5p	cluster 1
8.92154	ILF3_3	7.22256	lost exons	LE (1317)	5p	cluster 1
10.0583	ILF3_3	7.22256	lost exons	LE (1317)	5p	cluster 1
8.11489	ILF3_3	7.22256	lost exons	LE (1317)	5p	cluster 1
10.538	ILF3_3	7.22256	lost exons	LE (1317)	5p	cluster 1
10.6238	ILF3_3	7.22256	lost exons	LE (1317)	5p	cluster 1
10.7434	ILF3_3	7.22256	lost exons	LE (1317)	5p	cluster 1
8.07567	ILF3_3	7.22256	lost exons	LE (1317)	5p	cluster 1
11.8327	ILF3_3	7.22256	lost exons	LE (1317)	5p	cluster 1
7.33969	ILF3_3	7.22256	lost exons	LE (1317)	5p	cluster 1
11.871	ILF3_3	7.22256	lost exons	LE (1317)	5p	cluster 1
10.4051	ILF3_3	7.22256	lost exons	LE (1317)	5p	cluster 1
10.4441	ILF3_3	7.22256	lost exons	LE (1317)	5p	cluster 1
8.79351	ILF3_3	7.22256	lost exons	LE (1317)	5p	cluster 1
7.73432	ILF3_3	7.22256	lost exons	LE (1317)	5p	cluster 1
9.27783	ILF3_3	7.22256	lost exons	LE (1317)	5p	cluster 1
11.6083	ILF3_3	7.22256	lost exons	LE (1317)	5p	cluster 1
12.3099	ILF3_3	7.22256	lost exons	LE (1317)	5p	cluster 1
9.57157	ILF3_3	7.22256	lost exons	LE (1317)	5p	cluster 1
8.05619	ILF3_3	7.22256	lost exons	LE (1317)	5p	cluster 1
9.11514	ILF3_3	7.22256	lost exons	LE (1317)	5p	cluster 1
10.5232	ILF3_3	7.22256	lost exons	LE (1317)	5p	cluster 1
7.24013	ILF3_3	7.22256	lost exons	LE (1317)	5p	cluster 1
9.17288	ILF3_3	7.22256	lost exons	LE (1317)	5p	cluster 1
9.83905	ILF3_3	7.22256	lost exons	LE (1317)	5p	cluster 1
11.6351	ILF3_3	7.22256	lost exons	LE (1317)	5p	cluster 1
8.21638	ILF3_3	7.22256	lost exons	LE (1317)	5p	cluster 1
7.39511	ILF3_3	7.22256	lost exons	LE (1317)	5p	cluster 1
7.39453	ILF3_3	7.22256	lost exons	LE (1317)	5p	cluster 1
9.55437	ILF3_3	7.22256	lost exons	LE (1317)	5p	cluster 1
7.3029	ILF3_3	7.22256	lost exons	LE (1317)	5p	cluster 1
7.34743	ILF3_3	7.22256	lost exons	LE (1317)	5p	cluster 1
11.8339	ILF3_3	7.22256	lost exons	LE (1317)	5p	cluster 1
8.83709	ILF3_3	7.22256	lost exons	LE (1317)	5p	cluster 1
7.44074	ILF3_3	7.22256	lost exons	LE (1317)	5p	cluster 1
8.21212	ILF3_3	7.22256	lost exons	LE (1317)	5p	cluster 1
7.44869	ILF3_3	7.22256	lost exons	LE (1317)	5p	cluster 1
7.66906	ILF3_3	7.22256	lost exons	LE (1317)	5p	cluster 1
7.96663	ILF3_3	7.22256	lost exons	LE (1317)	5p	cluster 1
7.41953	ILF3_3	7.22256	lost exons	LE (1317)	5p	cluster 1
7.3754	ILF3_3	7.22256	lost exons	LE (1317)	5p	cluster 1
9.05771	ILF3_3	7.22256	lost exons	LE (1317)	5p	cluster 1
11.3575	ILF3_3	7.22256	lost exons	LE (1317)	5p	cluster 1
9.55661	ILF3_3	7.22256	lost exons	LE (1317)	5p	cluster 1
8.71133	ILF3_3	7.22256	lost exons	LE (1317)	5p	cluster 1
7.65717	ILF3_3	7.22256	lost exons	LE (1317)	5p	cluster 1
8.31931	ILF3_3	7.22256	lost exons	LE (1317)	5p	cluster 1
7.47468	ILF3_3	7.22256	lost exons	LE (1317)	5p	cluster 1
8.57135	ILF3_3	7.22256	lost exons	LE (1317)	5p	cluster 1
8.42851	ILF3_3	7.22256	lost exons	LE (1317)	5p	cluster 1
7.73984	ILF3_3	7.22256	lost exons	LE (1317)	5p	cluster 1
8.37155	ILF3_3	7.22256	lost exons	LE (1317)	5p	cluster 1
8.48515	ILF3_3	7.22256	lost exons	LE (1317)	5p	cluster 1
7.9873	ILF3_3	7.22256	lost exons	LE (1317)	5p	cluster 1
7.86026	ILF3_3	7.22256	lost exons	LE (1317)	5p	cluster 1
14.0619	ILF3_3	7.22256	lost exons	LE (1317)	5p	cluster 1
8.25811	ILF3_3	7.22256	lost exons	LE (1317)	5p	cluster 1
7.60971	ILF3_3	7.22256	lost exons	LE (1317)	5p	cluster 1
8.93515	ILF3_3	7.22256	lost exons	LE (1317)	5p	cluster 1
9.00352	ILF3_3	7.22256	lost exons	LE (1317)	5p	cluster 1
8.00472	ILF3_3	7.22256	lost exons	LE (1317)	5p	cluster 1
9.34822	ILF3_3	7.22256	lost exons	LE (1317)	5p	cluster 1
7.27652	ILF3_3	7.22256	lost exons	LE (1317)	5p	cluster 1
7.87041	ILF3_3	7.22256	lost exons	LE (1317)	5p	cluster 1
7.4536	ILF3_3	7.22256	lost exons	LE (1317)	5p	cluster 1
7.26786	ILF3_3	7.22256	lost exons	LE (1317)	5p	cluster 1
10.9841	ILF3_3	7.22256	lost exons	LE (1317)	5p	cluster 1
7.96212	ILF3_3	7.22256	lost exons	LE (1317)	5p	cluster 1
8.42309	ILF3_3	7.22256	lost exons	LE (1317)	5p	cluster 1
10.335	ILF3_3	7.22256	lost exons	LE (1317)	5p	cluster 1
7.35565	ILF3_3	7.22256	lost exons	LE (1317)	5p	cluster 1
8.18635	ILF3_3	7.22256	lost exons	LE (1317)	5p	cluster 1
9.35814	ILF3_3	7.22256	lost exons	LE (1317)	5p	cluster 1
7.24331	ILF3_3	7.22256	lost exons	LE (1317)	5p	cluster 1
7.31533	ILF3_3	7.22256	lost exons	LE (1317)	5p	cluster 1
7.45585	ILF3_3	7.22256	lost exons	LE (1317)	5p	cluster 1
7.87727	ILF3_3	7.22256	lost exons	LE (1317)	5p	cluster 1
11.212	ILF3_3	7.22256	lost exons	LE (1317)	5p	cluster 1
11.2008	ILF3_3	7.22256	lost exons	LE (1317)	5p	cluster 1
9.04486	ILF3_3	7.22256	lost exons	LE (1317)	5p	cluster 1
12.7521	ILF3_3	7.22256	lost exons	LE (1317)	5p	cluster 1
11.4521	ILF3_3	7.22256	lost exons	LE (1317)	5p	cluster 1
8.55765	ILF3_3	7.22256	lost exons	LE (1317)	5p	cluster 1
7.28643	ILF3_3	7.22256	lost exons	LE (1317)	5p	cluster 1
7.86666	ILF3_3	7.22256	lost exons	LE (1317)	5p	cluster 1
10.2604	ILF3_3	7.22256	lost exons	LE (1317)	5p	cluster 1
8.14846	ILF3_3	7.22256	lost exons	LE (1317)	5p	cluster 1
9.22217	ILF3_3	7.22256	lost exons	LE (1317)	5p	cluster 1
9.0386	ILF3_3	7.22256	lost exons	LE (1317)	5p	cluster 1
7.6614	ILF3_3	7.22256	lost exons	LE (1317)	5p	cluster 1
7.38073	ILF3_3	7.22256	lost exons	LE (1317)	5p	cluster 1
8.33333	ILF3_3	7.22256	lost exons	LE (1317)	5p	cluster 1
9.70474	ILF3_3	7.22256	lost exons	LE (1317)	5p	cluster 1
10.1927	ILF3_3	7.22256	lost exons	LE (1317)	5p	cluster 1
11.1375	ILF3_3	7.22256	lost exons	LE (1317)	5p	cluster 1
8.81107	ILF3_3	7.22256	lost exons	LE (1317)	5p	cluster 1
8.04141	ILF3_3	7.22256	lost exons	LE (1317)	5p	cluster 1
9.01892	ILF3_3	7.22256	lost exons	LE (1317)	5p	cluster 1
7.95135	ILF3_3	7.22256	lost exons	LE (1317)	5p	cluster 1
8.27638	ILF3_3	7.22256	lost exons	LE (1317)	5p	cluster 1
8.3688	ILF3_3	7.22256	lost exons	LE (1317)	5p	cluster 1
9.40437	ILF3_3	7.22256	lost exons	LE (1317)	5p	cluster 1
9.67471	ILF3_3	7.22256	lost exons	LE (1317)	5p	cluster 1
7.3331	ILF3_3	7.22256	lost exons	LE (1317)	5p	cluster 1
8.18415	ILF3_3	7.22256	lost exons	LE (1317)	5p	cluster 1
7.5795	ILF3_3	7.22256	lost exons	LE (1317)	5p	cluster 1
8.10521	ILF3_3	7.22256	lost exons	LE (1317)	5p	cluster 1
7.41035	ILF3_3	7.22256	lost exons	LE (1317)	5p	cluster 1
8.0989	ILF3_3	7.22256	lost exons	LE (1317)	5p	cluster 1
9.2659	ILF3_3	7.22256	lost exons	LE (1317)	5p	cluster 1
9.11179	ILF3_3	7.22256	lost exons	LE (1317)	5p	cluster 1
13.5291	ILF3_3	7.22256	lost exons	LE (1317)	5p	cluster 1
7.71682	ILF3_3	7.22256	lost exons	LE (1317)	5p	cluster 1
11.08	ILF3_3	7.22256	lost exons	LE (1317)	5p	cluster 1
8.65141	ILF3_3	7.22256	lost exons	LE (1317)	5p	cluster 1
12.2797	ILF3_3	7.22256	lost exons	LE (1317)	5p	cluster 1
8.60773	ILF3_3	7.22256	lost exons	LE (1317)	5p	cluster 1
10.5443	ILF3_3	7.22256	lost exons	LE (1317)	5p	cluster 1
7.52583	ILF3_3	7.22256	lost exons	LE (1317)	5p	cluster 1
7.26462	ILF3_3	7.22256	lost exons	LE (1317)	5p	cluster 1
9.74537	ILF3_3	7.22256	lost exons	LE (1317)	5p	cluster 1
7.51244	ILF3_3	7.22256	lost exons	LE (1317)	5p	cluster 1
7.22415	ILF3_3	7.22256	lost exons	LE (1317)	5p	cluster 1
7.53289	ILF3_3	7.22256	lost exons	LE (1317)	5p	cluster 1
9.12935	ILF3_3	7.22256	lost exons	LE (1317)	5p	cluster 1
7.9833	ILF3_3	7.22256	lost exons	LE (1317)	5p	cluster 1
11.5109	ILF3_3	7.22256	lost exons	LE (1317)	5p	cluster 1
7.3988	ILF3_3	7.22256	lost exons	LE (1317)	5p	cluster 1
9.93842	ILF3_3	7.22256	lost exons	LE (1317)	5p	cluster 1
9.28942	ILF3_3	7.22256	lost exons	LE (1317)	5p	cluster 1
9.87813	ILF3_3	7.22256	lost exons	LE (1317)	5p	cluster 1
7.3437	ILF3_3	7.22256	lost exons	LE (1317)	5p	cluster 1
11.3672	ILF3_3	7.22256	lost exons	LE (1317)	5p	cluster 1
8.80468	ILF3_3	7.22256	lost exons	LE (1317)	5p	cluster 1
7.42652	ILF3_3	7.22256	lost exons	LE (1317)	5p	cluster 1
7.30867	ILF3_3	7.22256	lost exons	LE (1317)	5p	cluster 1
9.49322	ILF3_3	7.22256	lost exons	LE (1317)	5p	cluster 1
7.87836	ILF3_3	7.22256	lost exons	LE (1317)	5p	cluster 1
7.32486	ILF3_3	7.22256	lost exons	LE (1317)	5p	cluster 1
7.69485	ILF3_3	7.22256	lost exons	LE (1317)	5p	cluster 1
7.56728	ILF3_3	7.22256	lost exons	LE (1317)	5p	cluster 1
7.52512	ILF3_3	7.22256	lost exons	LE (1317)	5p	cluster 1
9.02852	ILF3_3	7.22256	lost exons	LE (1317)	5p	cluster 1
8.68935	ILF3_3	7.22256	lost exons	LE (1317)	5p	cluster 1
7.4974	ILF3_3	7.22256	lost exons	LE (1317)	5p	cluster 1
9.47742	ILF3_3	7.22256	lost exons	LE (1317)	5p	cluster 1
8.62402	ILF3_3	7.22256	lost exons	LE (1317)	5p	cluster 1
8.09523	ILF3_3	7.22256	lost exons	LE (1317)	5p	cluster 1
7.68562	ILF3_3	7.22256	lost exons	LE (1317)	5p	cluster 1
10.3267	ILF3_3	7.22256	lost exons	LE (1317)	5p	cluster 1
7.64653	ILF3_3	7.22256	lost exons	LE (1317)	5p	cluster 1
8.77428	ILF3_3	7.22256	lost exons	LE (1317)	5p	cluster 1
7.48821	ILF3_3	7.22256	lost exons	LE (1317)	5p	cluster 1
7.7873	ILF3_3	7.22256	lost exons	LE (1317)	5p	cluster 1
9.54922	ILF3_3	7.22256	lost exons	LE (1317)	5p	cluster 1
11.7884	ILF3_3	7.22256	lost exons	LE (1317)	5p	cluster 1
9.095	ILF3_3	7.22256	lost exons	LE (1317)	5p	cluster 1
9.11677	ILF3_3	7.22256	lost exons	LE (1317)	5p	cluster 1
8.06624	ILF3_3	7.22256	lost exons	LE (1317)	5p	cluster 1
7.5953	ILF3_3	7.22256	lost exons	LE (1317)	5p	cluster 1
10.2345	ILF3_3	7.22256	lost exons	LE (1317)	5p	cluster 1
7.35782	ILF3_3	7.22256	lost exons	LE (1317)	5p	cluster 1
10.447	ILF3_3	7.22256	lost exons	LE (1317)	5p	cluster 1
8.09256	ILF3_3	7.22256	lost exons	LE (1317)	5p	cluster 1
11.532	ILF3_3	7.22256	lost exons	LE (1317)	5p	cluster 1
8.00288	ILF3_3	7.22256	lost exons	LE (1317)	5p	cluster 1
7.91608	ILF3_3	7.22256	lost exons	LE (1317)	5p	cluster 1
9.7766	ILF3_3	7.22256	lost exons	LE (1317)	5p	cluster 1
7.39256	ILF3_3	7.22256	lost exons	LE (1317)	5p	cluster 1
9.00462	ILF3_3	7.22256	lost exons	LE (1317)	5p	cluster 1
9.25551	ILF3_3	7.22256	lost exons	LE (1317)	5p	cluster 1
7.90689	ILF3_3	7.22256	lost exons	LE (1317)	5p	cluster 1
8.25049	ILF3_3	7.22256	lost exons	LE (1317)	5p	cluster 1
8.05138	ILF3_3	7.22256	lost exons	LE (1317)	5p	cluster 1
8.24074	ILF3_3	7.22256	lost exons	LE (1317)	5p	cluster 1
8.01752	ILF3_3	7.22256	lost exons	LE (1317)	5p	cluster 1
8.66074	ILF3_3	7.22256	lost exons	LE (1317)	5p	cluster 1
8.40209	ILF3_3	7.22256	lost exons	LE (1317)	5p	cluster 1
9.03958	ILF3_3	7.22256	lost exons	LE (1317)	5p	cluster 1
9.36054	ILF3_3	7.22256	lost exons	LE (1317)	5p	cluster 1
8.73198	ILF3_3	7.22256	lost exons	LE (1317)	5p	cluster 1
8.8407	ILF3_3	7.22256	lost exons	LE (1317)	5p	cluster 1
6.75946	ILF3_7	6.53664	lost exons	LE (1317)	5p	cluster 1
8.08575	ILF3_7	6.53664	lost exons	LE (1317)	5p	cluster 1
6.57392	ILF3_7	6.53664	lost exons	LE (1317)	5p	cluster 1
8.41573	ILF3_7	6.53664	lost exons	LE (1317)	5p	cluster 1
6.62919	ILF3_7	6.53664	lost exons	LE (1317)	5p	cluster 1
11.1759	ILF3_7	6.53664	lost exons	LE (1317)	5p	cluster 1
8.92475	ILF3_7	6.53664	lost exons	LE (1317)	5p	cluster 1
10.1921	ILF3_7	6.53664	lost exons	LE (1317)	5p	cluster 1
7.11797	ILF3_7	6.53664	lost exons	LE (1317)	5p	cluster 1
7.91703	ILF3_7	6.53664	lost exons	LE (1317)	5p	cluster 1
8.76136	ILF3_7	6.53664	lost exons	LE (1317)	5p	cluster 1
7.01694	ILF3_7	6.53664	lost exons	LE (1317)	5p	cluster 1
7.4738	ILF3_7	6.53664	lost exons	LE (1317)	5p	cluster 1
7.01694	ILF3_7	6.53664	lost exons	LE (1317)	5p	cluster 1
6.95609	ILF3_7	6.53664	lost exons	LE (1317)	5p	cluster 1
10.1254	ILF3_7	6.53664	lost exons	LE (1317)	5p	cluster 1
10.8754	ILF3_7	6.53664	lost exons	LE (1317)	5p	cluster 1
7.25879	ILF3_7	6.53664	lost exons	LE (1317)	5p	cluster 1
8.45555	ILF3_7	6.53664	lost exons	LE (1317)	5p	cluster 1
7.01694	ILF3_7	6.53664	lost exons	LE (1317)	5p	cluster 1
7.4738	ILF3_7	6.53664	lost exons	LE (1317)	5p	cluster 1
7.4738	ILF3_7	6.53664	lost exons	LE (1317)	5p	cluster 1
8.72086	ILF3_7	6.53664	lost exons	LE (1317)	5p	cluster 1
6.90348	ILF3_7	6.53664	lost exons	LE (1317)	5p	cluster 1
7.06955	ILF3_7	6.53664	lost exons	LE (1317)	5p	cluster 1
7.94004	ILF3_7	6.53664	lost exons	LE (1317)	5p	cluster 1
8.66824	ILF3_7	6.53664	lost exons	LE (1317)	5p	cluster 1
6.63968	ILF3_7	6.53664	lost exons	LE (1317)	5p	cluster 1
6.54419	ILF3_7	6.53664	lost exons	LE (1317)	5p	cluster 1
7.4738	ILF3_7	6.53664	lost exons	LE (1317)	5p	cluster 1
6.90348	ILF3_7	6.53664	lost exons	LE (1317)	5p	cluster 1
8.57333	ILF3_7	6.53664	lost exons	LE (1317)	5p	cluster 1
7.4738	ILF3_7	6.53664	lost exons	LE (1317)	5p	cluster 1
8.9185	ILF3_7	6.53664	lost exons	LE (1317)	5p	cluster 1
8.57333	ILF3_7	6.53664	lost exons	LE (1317)	5p	cluster 1
6.54419	ILF3_7	6.53664	lost exons	LE (1317)	5p	cluster 1
7.52641	ILF3_7	6.53664	lost exons	LE (1317)	5p	cluster 1
8.49451	ILF3_7	6.53664	lost exons	LE (1317)	5p	cluster 1
8.30355	ILF3_7	6.53664	lost exons	LE (1317)	5p	cluster 1
8.60465	ILF3_7	6.53664	lost exons	LE (1317)	5p	cluster 1
10.9149	ILF3_7	6.53664	lost exons	LE (1317)	5p	cluster 1
7.4263	ILF3_7	6.53664	lost exons	LE (1317)	5p	cluster 1
12.8139	ILF3_7	6.53664	lost exons	LE (1317)	5p	cluster 1
10.9308	ILF3_7	6.53664	lost exons	LE (1317)	5p	cluster 1
8.03508	ILF3_7	6.53664	lost exons	LE (1317)	5p	cluster 1
15.7464	ILF3_7	6.53664	lost exons	LE (1317)	5p	cluster 1
8.01406	ILF3_7	6.53664	lost exons	LE (1317)	5p	cluster 1
11.5171	ILF3_7	6.53664	lost exons	LE (1317)	5p	cluster 1
11.3865	ILF3_7	6.53664	lost exons	LE (1317)	5p	cluster 1
7.66372	ILF3_7	6.53664	lost exons	LE (1317)	5p	cluster 1
6.77839	ILF3_7	6.53664	lost exons	LE (1317)	5p	cluster 1
7.50406	ILF3_7	6.53664	lost exons	LE (1317)	5p	cluster 1
7.78616	ILF3_7	6.53664	lost exons	LE (1317)	5p	cluster 1
7.8194	ILF3_7	6.53664	lost exons	LE (1317)	5p	cluster 1
7.88573	ILF3_7	6.53664	lost exons	LE (1317)	5p	cluster 1
11.234	ILF3_7	6.53664	lost exons	LE (1317)	5p	cluster 1
11.1087	ILF3_7	6.53664	lost exons	LE (1317)	5p	cluster 1
7.09962	ILF3_7	6.53664	lost exons	LE (1317)	5p	cluster 1
10.8839	ILF3_7	6.53664	lost exons	LE (1317)	5p	cluster 1
7.38584	ILF3_7	6.53664	lost exons	LE (1317)	5p	cluster 1
7.99457	ILF3_7	6.53664	lost exons	LE (1317)	5p	cluster 1
9.72702	ILF3_7	6.53664	lost exons	LE (1317)	5p	cluster 1
8.16916	ILF3_7	6.53664	lost exons	LE (1317)	5p	cluster 1
10.0694	ILF3_7	6.53664	lost exons	LE (1317)	5p	cluster 1
11.0226	ILF3_7	6.53664	lost exons	LE (1317)	5p	cluster 1
7.76684	ILF3_7	6.53664	lost exons	LE (1317)	5p	cluster 1
9.2447	ILF3_7	6.53664	lost exons	LE (1317)	5p	cluster 1
8.93211	ILF3_7	6.53664	lost exons	LE (1317)	5p	cluster 1
8.93211	ILF3_7	6.53664	lost exons	LE (1317)	5p	cluster 1
6.86599	ILF3_7	6.53664	lost exons	LE (1317)	5p	cluster 1
8.14944	ILF3_7	6.53664	lost exons	LE (1317)	5p	cluster 1
6.87037	ILF3_7	6.53664	lost exons	LE (1317)	5p	cluster 1
8.89839	ILF3_7	6.53664	lost exons	LE (1317)	5p	cluster 1
7.62341	ILF3_7	6.53664	lost exons	LE (1317)	5p	cluster 1
7.48854	ILF3_7	6.53664	lost exons	LE (1317)	5p	cluster 1
7.51007	ILF3_7	6.53664	lost exons	LE (1317)	5p	cluster 1
9.72499	ILF3_7	6.53664	lost exons	LE (1317)	5p	cluster 1
8.98317	ILF3_7	6.53664	lost exons	LE (1317)	5p	cluster 1
6.84473	ILF3_7	6.53664	lost exons	LE (1317)	5p	cluster 1
7.00464	ILF3_7	6.53664	lost exons	LE (1317)	5p	cluster 1
7.46613	ILF3_7	6.53664	lost exons	LE (1317)	5p	cluster 1
9.9369	ILF3_7	6.53664	lost exons	LE (1317)	5p	cluster 1
6.97188	ILF3_7	6.53664	lost exons	LE (1317)	5p	cluster 1
6.76814	ILF3_7	6.53664	lost exons	LE (1317)	5p	cluster 1
10.0977	ILF3_7	6.53664	lost exons	LE (1317)	5p	cluster 1
6.59464	ILF3_7	6.53664	lost exons	LE (1317)	5p	cluster 1
7.37745	ILF3_7	6.53664	lost exons	LE (1317)	5p	cluster 1
7.61667	ILF3_7	6.53664	lost exons	LE (1317)	5p	cluster 1
9.28291	ILF3_7	6.53664	lost exons	LE (1317)	5p	cluster 1
9.40184	ILF3_7	6.53664	lost exons	LE (1317)	5p	cluster 1
6.72092	ILF3_7	6.53664	lost exons	LE (1317)	5p	cluster 1
9.64047	ILF3_7	6.53664	lost exons	LE (1317)	5p	cluster 1
7.82839	ILF3_7	6.53664	lost exons	LE (1317)	5p	cluster 1
10.97	ILF3_7	6.53664	lost exons	LE (1317)	5p	cluster 1
11.5376	ILF3_7	6.53664	lost exons	LE (1317)	5p	cluster 1
6.92359	ILF3_7	6.53664	lost exons	LE (1317)	5p	cluster 1
7.56916	ILF3_7	6.53664	lost exons	LE (1317)	5p	cluster 1
7.64585	ILF3_7	6.53664	lost exons	LE (1317)	5p	cluster 1
7.58407	ILF3_7	6.53664	lost exons	LE (1317)	5p	cluster 1
9.81275	ILF3_7	6.53664	lost exons	LE (1317)	5p	cluster 1
8.48055	ILF3_7	6.53664	lost exons	LE (1317)	5p	cluster 1
8.66058	ILF3_7	6.53664	lost exons	LE (1317)	5p	cluster 1
7.07676	ILF3_7	6.53664	lost exons	LE (1317)	5p	cluster 1
8.96924	ILF3_7	6.53664	lost exons	LE (1317)	5p	cluster 1
7.85177	ILF3_7	6.53664	lost exons	LE (1317)	5p	cluster 1
9.96456	ILF3_7	6.53664	lost exons	LE (1317)	5p	cluster 1
9.22007	ILF3_7	6.53664	lost exons	LE (1317)	5p	cluster 1
6.63613	ILF3_7	6.53664	lost exons	LE (1317)	5p	cluster 1
11.6427	ILF3_7	6.53664	lost exons	LE (1317)	5p	cluster 1
6.64169	ILF3_7	6.53664	lost exons	LE (1317)	5p	cluster 1
9.80955	ILF3_7	6.53664	lost exons	LE (1317)	5p	cluster 1
7.6242	ILF3_7	6.53664	lost exons	LE (1317)	5p	cluster 1
7.77264	ILF3_7	6.53664	lost exons	LE (1317)	5p	cluster 1
9.61694	ILF3_7	6.53664	lost exons	LE (1317)	5p	cluster 1
7.39794	ILF3_7	6.53664	lost exons	LE (1317)	5p	cluster 1
6.55715	ILF3_7	6.53664	lost exons	LE (1317)	5p	cluster 1
11.393	ILF3_7	6.53664	lost exons	LE (1317)	5p	cluster 1
6.84342	ILF3_7	6.53664	lost exons	LE (1317)	5p	cluster 1
7.65739	ILF3_7	6.53664	lost exons	LE (1317)	5p	cluster 1
8.69929	ILF3_7	6.53664	lost exons	LE (1317)	5p	cluster 1
9.51982	ILF3_7	6.53664	lost exons	LE (1317)	5p	cluster 1
7.45598	ILF3_7	6.53664	lost exons	LE (1317)	5p	cluster 1
6.76864	ILF3_7	6.53664	lost exons	LE (1317)	5p	cluster 1
8.61592	ILF3_7	6.53664	lost exons	LE (1317)	5p	cluster 1
13.8736	ILF3_7	6.53664	lost exons	LE (1317)	5p	cluster 1
9.41539	ILF3_7	6.53664	lost exons	LE (1317)	5p	cluster 1
6.73074	ILF3_7	6.53664	lost exons	LE (1317)	5p	cluster 1
7.63122	ILF3_7	6.53664	lost exons	LE (1317)	5p	cluster 1
9.53008	ILF3_7	6.53664	lost exons	LE (1317)	5p	cluster 1
9.00986	ILF3_7	6.53664	lost exons	LE (1317)	5p	cluster 1
12.8335	ILF3_7	6.53664	lost exons	LE (1317)	5p	cluster 1
11.0945	ILF3_7	6.53664	lost exons	LE (1317)	5p	cluster 1
8.98108	ILF3_7	6.53664	lost exons	LE (1317)	5p	cluster 1
7.58801	ILF3_7	6.53664	lost exons	LE (1317)	5p	cluster 1
8.70982	ILF3_7	6.53664	lost exons	LE (1317)	5p	cluster 1
9.77136	ILF3_7	6.53664	lost exons	LE (1317)	5p	cluster 1
12.7976	ILF3_7	6.53664	lost exons	LE (1317)	5p	cluster 1
9.08876	ILF3_7	6.53664	lost exons	LE (1317)	5p	cluster 1
9.71014	ILF3_7	6.53664	lost exons	LE (1317)	5p	cluster 1
12.8056	ILF3_7	6.53664	lost exons	LE (1317)	5p	cluster 1
7.87467	ILF3_7	6.53664	lost exons	LE (1317)	5p	cluster 1
6.95919	ILF3_7	6.53664	lost exons	LE (1317)	5p	cluster 1
8.63048	ILF3_7	6.53664	lost exons	LE (1317)	5p	cluster 1
6.70951	ILF3_7	6.53664	lost exons	LE (1317)	5p	cluster 1
6.93745	ILF3_7	6.53664	lost exons	LE (1317)	5p	cluster 1
8.59433	ILF3_7	6.53664	lost exons	LE (1317)	5p	cluster 1
7.45773	ILF3_7	6.53664	lost exons	LE (1317)	5p	cluster 1
6.89096	ILF3_7	6.53664	lost exons	LE (1317)	5p	cluster 1
9.27757	ILF3_7	6.53664	lost exons	LE (1317)	5p	cluster 1
7.01651	ILF3_7	6.53664	lost exons	LE (1317)	5p	cluster 1
7.09294	ILF3_7	6.53664	lost exons	LE (1317)	5p	cluster 1
8.02119	ILF3_7	6.53664	lost exons	LE (1317)	5p	cluster 1
10.7251	ILF3_7	6.53664	lost exons	LE (1317)	5p	cluster 1
7.33189	ILF3_7	6.53664	lost exons	LE (1317)	5p	cluster 1
9.89859	ILF3_7	6.53664	lost exons	LE (1317)	5p	cluster 1
9.38795	ILF3_7	6.53664	lost exons	LE (1317)	5p	cluster 1
8.47337	ILF3_7	6.53664	lost exons	LE (1317)	5p	cluster 1
6.68285	ILF3_7	6.53664	lost exons	LE (1317)	5p	cluster 1
10.7251	ILF3_7	6.53664	lost exons	LE (1317)	5p	cluster 1
15.8624	ILF3_7	6.53664	lost exons	LE (1317)	5p	cluster 1
7.55237	ILF3_7	6.53664	lost exons	LE (1317)	5p	cluster 1
6.73063	ILF3_7	6.53664	lost exons	LE (1317)	5p	cluster 1
11.1542	ILF3_7	6.53664	lost exons	LE (1317)	5p	cluster 1
11.0039	ILF3_7	6.53664	lost exons	LE (1317)	5p	cluster 1
6.55436	ILF3_7	6.53664	lost exons	LE (1317)	5p	cluster 1
9.09944	ILF3_7	6.53664	lost exons	LE (1317)	5p	cluster 1
7.46268	ILF3_7	6.53664	lost exons	LE (1317)	5p	cluster 1
8.59478	ILF3_7	6.53664	lost exons	LE (1317)	5p	cluster 1
9.73689	ILF3_7	6.53664	lost exons	LE (1317)	5p	cluster 1
8.56835	ILF3_7	6.53664	lost exons	LE (1317)	5p	cluster 1
6.89297	ILF3_7	6.53664	lost exons	LE (1317)	5p	cluster 1
9.92065	ILF3_7	6.53664	lost exons	LE (1317)	5p	cluster 1
12.7697	ILF3_7	6.53664	lost exons	LE (1317)	5p	cluster 1
7.79276	ILF3_7	6.53664	lost exons	LE (1317)	5p	cluster 1
8.54983	ILF3_7	6.53664	lost exons	LE (1317)	5p	cluster 1
8.90067	ILF3_7	6.53664	lost exons	LE (1317)	5p	cluster 1
7.51614	ILF3_7	6.53664	lost exons	LE (1317)	5p	cluster 1
11.671	ILF3_7	6.53664	lost exons	LE (1317)	5p	cluster 1
7.44008	ILF3_7	6.53664	lost exons	LE (1317)	5p	cluster 1
7.20431	ILF3_7	6.53664	lost exons	LE (1317)	5p	cluster 1
7.27264	ILF3_7	6.53664	lost exons	LE (1317)	5p	cluster 1
7.22898	ILF3_7	6.53664	lost exons	LE (1317)	5p	cluster 1
8.40801	ILF3_7	6.53664	lost exons	LE (1317)	5p	cluster 1
6.87549	ILF3_7	6.53664	lost exons	LE (1317)	5p	cluster 1
6.77401	ILF3_7	6.53664	lost exons	LE (1317)	5p	cluster 1
8.46166	ILF3_7	6.53664	lost exons	LE (1317)	5p	cluster 1
7.63645	ILF3_7	6.53664	lost exons	LE (1317)	5p	cluster 1
7.53199	ILF3_7	6.53664	lost exons	LE (1317)	5p	cluster 1
9.24857	ILF3_7	6.53664	lost exons	LE (1317)	5p	cluster 1
7.26071	ILF3_7	6.53664	lost exons	LE (1317)	5p	cluster 1
6.80501	ILF3_7	6.53664	lost exons	LE (1317)	5p	cluster 1
8.42575	ILF3_7	6.53664	lost exons	LE (1317)	5p	cluster 1
8.05919	ILF3_7	6.53664	lost exons	LE (1317)	5p	cluster 1
6.69566	ILF3_7	6.53664	lost exons	LE (1317)	5p	cluster 1
8.66623	ILF3_7	6.53664	lost exons	LE (1317)	5p	cluster 1
11.5454	ILF3_7	6.53664	lost exons	LE (1317)	5p	cluster 1
8.61245	ILF3_7	6.53664	lost exons	LE (1317)	5p	cluster 1
10.3289	ILF3_7	6.53664	lost exons	LE (1317)	5p	cluster 1
9.19384	ILF3_7	6.53664	lost exons	LE (1317)	5p	cluster 1
7.02859	ILF3_7	6.53664	lost exons	LE (1317)	5p	cluster 1
9.27658	ILF3_7	6.53664	lost exons	LE (1317)	5p	cluster 1
9.14397	ILF3_7	6.53664	lost exons	LE (1317)	5p	cluster 1
7.44022	ILF3_7	6.53664	lost exons	LE (1317)	5p	cluster 1
8.55201	ILF3_7	6.53664	lost exons	LE (1317)	5p	cluster 1
11.9445	ILF3_7	6.53664	lost exons	LE (1317)	5p	cluster 1
7.31008	ILF3_7	6.53664	lost exons	LE (1317)	5p	cluster 1
6.74162	ILF3_7	6.53664	lost exons	LE (1317)	5p	cluster 1
8.68933	ILF3_7	6.53664	lost exons	LE (1317)	5p	cluster 1
8.72529	ILF3_7	6.53664	lost exons	LE (1317)	5p	cluster 1
8.10372	ILF3_7	6.53664	lost exons	LE (1317)	5p	cluster 1
7.64578	ILF3_7	6.53664	lost exons	LE (1317)	5p	cluster 1
9.46375	ILF3_7	6.53664	lost exons	LE (1317)	5p	cluster 1
9.3178	ILF3_7	6.53664	lost exons	LE (1317)	5p	cluster 1
8.20511	ILF3_7	6.53664	lost exons	LE (1317)	5p	cluster 1
7.04099	ILF3_7	6.53664	lost exons	LE (1317)	5p	cluster 1
9.00681	ILF3_7	6.53664	lost exons	LE (1317)	5p	cluster 1
10.4441	ILF3_7	6.53664	lost exons	LE (1317)	5p	cluster 1
9.27822	ILF3_7	6.53664	lost exons	LE (1317)	5p	cluster 1
6.64031	ILF3_7	6.53664	lost exons	LE (1317)	5p	cluster 1
8.85051	ILF3_7	6.53664	lost exons	LE (1317)	5p	cluster 1
12.4119	ILF3_7	6.53664	lost exons	LE (1317)	5p	cluster 1
7.82966	ILF3_7	6.53664	lost exons	LE (1317)	5p	cluster 1
9.85608	ILF3_7	6.53664	lost exons	LE (1317)	5p	cluster 1
9.46349	ILF3_7	6.53664	lost exons	LE (1317)	5p	cluster 1
8.98675	ILF3_7	6.53664	lost exons	LE (1317)	5p	cluster 1
7.52393	ILF3_7	6.53664	lost exons	LE (1317)	5p	cluster 1
9.09294	ILF3_7	6.53664	lost exons	LE (1317)	5p	cluster 1
9.16082	ILF3_7	6.53664	lost exons	LE (1317)	5p	cluster 1
6.80326	ILF3_7	6.53664	lost exons	LE (1317)	5p	cluster 1
7.86274	ILF3_7	6.53664	lost exons	LE (1317)	5p	cluster 1
9.62754	ILF3_7	6.53664	lost exons	LE (1317)	5p	cluster 1
7.69202	ILF3_7	6.53664	lost exons	LE (1317)	5p	cluster 1
6.96984	ILF3_7	6.53664	lost exons	LE (1317)	5p	cluster 1
10.9687	ILF3_7	6.53664	lost exons	LE (1317)	5p	cluster 1
6.82855	ILF3_7	6.53664	lost exons	LE (1317)	5p	cluster 1
12.4381	ILF3_7	6.53664	lost exons	LE (1317)	5p	cluster 1
7.08323	ILF3_7	6.53664	lost exons	LE (1317)	5p	cluster 1
8.01825	ILF3_7	6.53664	lost exons	LE (1317)	5p	cluster 1
6.64311	ILF3_7	6.53664	lost exons	LE (1317)	5p	cluster 1
6.8142	ILF3_7	6.53664	lost exons	LE (1317)	5p	cluster 1
6.6902	ILF3_7	6.53664	lost exons	LE (1317)	5p	cluster 1
8.35319	ILF3_7	6.53664	lost exons	LE (1317)	5p	cluster 1
8.30423	ILF3_7	6.53664	lost exons	LE (1317)	5p	cluster 1
9.34532	ILF3_7	6.53664	lost exons	LE (1317)	5p	cluster 1
7.90103	ILF3_7	6.53664	lost exons	LE (1317)	5p	cluster 1
7.27166	ILF3_7	6.53664	lost exons	LE (1317)	5p	cluster 1
9.51645	ILF3_7	6.53664	lost exons	LE (1317)	5p	cluster 1
11.1159	ILF3_7	6.53664	lost exons	LE (1317)	5p	cluster 1
10.3168	ILF3_7	6.53664	lost exons	LE (1317)	5p	cluster 1
7.0202	ILF3_7	6.53664	lost exons	LE (1317)	5p	cluster 1
9.12301	ILF3_7	6.53664	lost exons	LE (1317)	5p	cluster 1
8.05195	ILF3_7	6.53664	lost exons	LE (1317)	5p	cluster 1
9.75893	ILF3_7	6.53664	lost exons	LE (1317)	5p	cluster 1
9.85896	ILF3_7	6.53664	lost exons	LE (1317)	5p	cluster 1
7.49227	ILF3_7	6.53664	lost exons	LE (1317)	5p	cluster 1
7.11918	ILF3_7	6.53664	lost exons	LE (1317)	5p	cluster 1
7.0971	ILF3_7	6.53664	lost exons	LE (1317)	5p	cluster 1
10.0717	ILF3_7	6.53664	lost exons	LE (1317)	5p	cluster 1
6.95227	ILF3_7	6.53664	lost exons	LE (1317)	5p	cluster 1
8.59631	ILF3_7	6.53664	lost exons	LE (1317)	5p	cluster 1
7.01059	ILF3_7	6.53664	lost exons	LE (1317)	5p	cluster 1
8.41478	ILF3_7	6.53664	lost exons	LE (1317)	5p	cluster 1
10.3432	ILF3_7	6.53664	lost exons	LE (1317)	5p	cluster 1
7.35172	ILF3_7	6.53664	lost exons	LE (1317)	5p	cluster 1
7.23781	ILF3_7	6.53664	lost exons	LE (1317)	5p	cluster 1
9.58866	ILF3_7	6.53664	lost exons	LE (1317)	5p	cluster 1
11.1299	ILF3_7	6.53664	lost exons	LE (1317)	5p	cluster 1
7.26015	ILF3_7	6.53664	lost exons	LE (1317)	5p	cluster 1
11.6828	ILF3_7	6.53664	lost exons	LE (1317)	5p	cluster 1
11.3779	ILF3_7	6.53664	lost exons	LE (1317)	5p	cluster 1
8.61819	ILF3_7	6.53664	lost exons	LE (1317)	5p	cluster 1
6.54942	ILF3_7	6.53664	lost exons	LE (1317)	5p	cluster 1
8.90932	ILF3_7	6.53664	lost exons	LE (1317)	5p	cluster 1
12.6626	ILF3_7	6.53664	lost exons	LE (1317)	5p	cluster 1
7.23389	ILF3_7	6.53664	lost exons	LE (1317)	5p	cluster 1
11.8088	ILF3_7	6.53664	lost exons	LE (1317)	5p	cluster 1
9.35446	ILF3_7	6.53664	lost exons	LE (1317)	5p	cluster 1
7.00698	ILF3_7	6.53664	lost exons	LE (1317)	5p	cluster 1
13.3758	ILF3_7	6.53664	lost exons	LE (1317)	5p	cluster 1
9.27209	ILF3_7	6.53664	lost exons	LE (1317)	5p	cluster 1
8.27257	ILF3_7	6.53664	lost exons	LE (1317)	5p	cluster 1
9.14672	ILF3_7	6.53664	lost exons	LE (1317)	5p	cluster 1
8.85653	ILF3_7	6.53664	lost exons	LE (1317)	5p	cluster 1
9.60169	ILF3_7	6.53664	lost exons	LE (1317)	5p	cluster 1
7.45743	ILF3_7	6.53664	lost exons	LE (1317)	5p	cluster 1
10.48	ILF3_7	6.53664	lost exons	LE (1317)	5p	cluster 1
7.55753	ILF3_7	6.53664	lost exons	LE (1317)	5p	cluster 1
9.01863	ILF3_7	6.53664	lost exons	LE (1317)	5p	cluster 1
10.3667	ILF3_7	6.53664	lost exons	LE (1317)	5p	cluster 1
6.91828	ILF3_7	6.53664	lost exons	LE (1317)	5p	cluster 1
10.5876	ILF3_7	6.53664	lost exons	LE (1317)	5p	cluster 1
8.82187	ILF3_7	6.53664	lost exons	LE (1317)	5p	cluster 1
7.86741	ILF3_7	6.53664	lost exons	LE (1317)	5p	cluster 1
9.16784	ILF3_7	6.53664	lost exons	LE (1317)	5p	cluster 1
7.54915	ILF3_7	6.53664	lost exons	LE (1317)	5p	cluster 1
9.35312	ILF3_7	6.53664	lost exons	LE (1317)	5p	cluster 1
8.91829	ILF3_7	6.53664	lost exons	LE (1317)	5p	cluster 1
7.21025	ILF3_7	6.53664	lost exons	LE (1317)	5p	cluster 1
6.70282	ILF3_7	6.53664	lost exons	LE (1317)	5p	cluster 1
8.59822	ILF3_7	6.53664	lost exons	LE (1317)	5p	cluster 1
8.21365	ILF3_7	6.53664	lost exons	LE (1317)	5p	cluster 1
7.45468	ILF3_7	6.53664	lost exons	LE (1317)	5p	cluster 1
6.7634	ILF3_7	6.53664	lost exons	LE (1317)	5p	cluster 1
6.70965	ILF3_7	6.53664	lost exons	LE (1317)	5p	cluster 1
6.70546	ILF3_7	6.53664	lost exons	LE (1317)	5p	cluster 1
8.10624	ILF3_7	6.53664	lost exons	LE (1317)	5p	cluster 1
9.30231	ILF3_7	6.53664	lost exons	LE (1317)	5p	cluster 1
10.6223	ILF3_7	6.53664	lost exons	LE (1317)	5p	cluster 1
7.09148	ILF3_7	6.53664	lost exons	LE (1317)	5p	cluster 1
10.0089	ILF3_7	6.53664	lost exons	LE (1317)	5p	cluster 1
6.7176	ILF3_7	6.53664	lost exons	LE (1317)	5p	cluster 1
10.514	ILF3_7	6.53664	lost exons	LE (1317)	5p	cluster 1
8.21564	ILF3_7	6.53664	lost exons	LE (1317)	5p	cluster 1
7.13638	ILF3_7	6.53664	lost exons	LE (1317)	5p	cluster 1
7.17763	ILF3_7	6.53664	lost exons	LE (1317)	5p	cluster 1
7.11	ILF3_7	6.53664	lost exons	LE (1317)	5p	cluster 1
8.09913	ILF3_7	6.53664	lost exons	LE (1317)	5p	cluster 1
7.78902	ILF3_7	6.53664	lost exons	LE (1317)	5p	cluster 1
7.84727	ILF3_7	6.53664	lost exons	LE (1317)	5p	cluster 1
7.02067	ILF3_7	6.53664	lost exons	LE (1317)	5p	cluster 1
7.00226	ILF3_7	6.53664	lost exons	LE (1317)	5p	cluster 1
7.21115	ILF3_7	6.53664	lost exons	LE (1317)	5p	cluster 1
6.91373	ILF3_7	6.53664	lost exons	LE (1317)	5p	cluster 1
12.3761	ILF3_7	6.53664	lost exons	LE (1317)	5p	cluster 1
9.13281	ILF3_7	6.53664	lost exons	LE (1317)	5p	cluster 1
6.60937	ILF3_7	6.53664	lost exons	LE (1317)	5p	cluster 1
9.88435	ILF3_7	6.53664	lost exons	LE (1317)	5p	cluster 1
12.7103	ILF3_7	6.53664	lost exons	LE (1317)	5p	cluster 1
9.10519	ILF3_7	6.53664	lost exons	LE (1317)	5p	cluster 1
9.95512	ILF3_7	6.53664	lost exons	LE (1317)	5p	cluster 1
7.82832	ILF3_7	6.53664	lost exons	LE (1317)	5p	cluster 1
10.0851	ILF3_7	6.53664	lost exons	LE (1317)	5p	cluster 1
6.7689	ILF3_7	6.53664	lost exons	LE (1317)	5p	cluster 1
12.618	ILF3_7	6.53664	lost exons	LE (1317)	5p	cluster 1
7.06895	ILF3_7	6.53664	lost exons	LE (1317)	5p	cluster 1
9.54337	ILF3_7	6.53664	lost exons	LE (1317)	5p	cluster 1
7.31834	ILF3_7	6.53664	lost exons	LE (1317)	5p	cluster 1
6.86572	ILF3_7	6.53664	lost exons	LE (1317)	5p	cluster 1
10.0171	ILF3_7	6.53664	lost exons	LE (1317)	5p	cluster 1
11.2225	ILF3_7	6.53664	lost exons	LE (1317)	5p	cluster 1
8.43594	ILF3_7	6.53664	lost exons	LE (1317)	5p	cluster 1
9.73164	ILF3_7	6.53664	lost exons	LE (1317)	5p	cluster 1
8.23884	ILF3_7	6.53664	lost exons	LE (1317)	5p	cluster 1
7.79176	ILF3_7	6.53664	lost exons	LE (1317)	5p	cluster 1
8.21438	ILF3_7	6.53664	lost exons	LE (1317)	5p	cluster 1
9.60061	ILF3_7	6.53664	lost exons	LE (1317)	5p	cluster 1
8.40959	ILF3_7	6.53664	lost exons	LE (1317)	5p	cluster 1
9.88571	ILF3_7	6.53664	lost exons	LE (1317)	5p	cluster 1
7.88787	ILF3_7	6.53664	lost exons	LE (1317)	5p	cluster 1
6.89438	ILF3_7	6.53664	lost exons	LE (1317)	5p	cluster 1
8.09435	ILF3_7	6.53664	lost exons	LE (1317)	5p	cluster 1
9.45145	ILF3_7	6.53664	lost exons	LE (1317)	5p	cluster 1
6.99608	ILF3_7	6.53664	lost exons	LE (1317)	5p	cluster 1
8.17972	ILF3_7	6.53664	lost exons	LE (1317)	5p	cluster 1
7.52742	ILF3_7	6.53664	lost exons	LE (1317)	5p	cluster 1
7.21767	ILF3_7	6.53664	lost exons	LE (1317)	5p	cluster 1
6.88749	ILF3_7	6.53664	lost exons	LE (1317)	5p	cluster 1
11.0125	ILF3_7	6.53664	lost exons	LE (1317)	5p	cluster 1
9.33203	ILF3_7	6.53664	lost exons	LE (1317)	5p	cluster 1
7.90903	ILF3_7	6.53664	lost exons	LE (1317)	5p	cluster 1
6.94216	ILF3_7	6.53664	lost exons	LE (1317)	5p	cluster 1
8.36629	ILF3_7	6.53664	lost exons	LE (1317)	5p	cluster 1
8.64702	ILF3_7	6.53664	lost exons	LE (1317)	5p	cluster 1
8.95678	ILF3_7	6.53664	lost exons	LE (1317)	5p	cluster 1
8.42151	ILF3_7	6.53664	lost exons	LE (1317)	5p	cluster 1
8.34387	ILF3_7	6.53664	lost exons	LE (1317)	5p	cluster 1
8.91772	ILF3_7	6.53664	lost exons	LE (1317)	5p	cluster 1
9.70406	ILF3_7	6.53664	lost exons	LE (1317)	5p	cluster 1
7.4322	ILF3_7	6.53664	lost exons	LE (1317)	5p	cluster 1
7.30935	ILF3_7	6.53664	lost exons	LE (1317)	5p	cluster 1
9.84044	ILF3_7	6.53664	lost exons	LE (1317)	5p	cluster 1
6.6502	ILF3_7	6.53664	lost exons	LE (1317)	5p	cluster 1
6.77779	ILF3_7	6.53664	lost exons	LE (1317)	5p	cluster 1
10.0789	ILF3_7	6.53664	lost exons	LE (1317)	5p	cluster 1
7.42113	ILF3_7	6.53664	lost exons	LE (1317)	5p	cluster 1
6.94744	ILF3_7	6.53664	lost exons	LE (1317)	5p	cluster 1
7.99667	ILF3_7	6.53664	lost exons	LE (1317)	5p	cluster 1
11.2888	ILF3_7	6.53664	lost exons	LE (1317)	5p	cluster 1
7.18243	ILF3_7	6.53664	lost exons	LE (1317)	5p	cluster 1
8.84727	ILF3_7	6.53664	lost exons	LE (1317)	5p	cluster 1
8.8924	ILF3_7	6.53664	lost exons	LE (1317)	5p	cluster 1
9.73529	ILF3_7	6.53664	lost exons	LE (1317)	5p	cluster 1
9.15004	ILF3_7	6.53664	lost exons	LE (1317)	5p	cluster 1
9.21619	ILF3_7	6.53664	lost exons	LE (1317)	5p	cluster 1
8.16529	ILF3_7	6.53664	lost exons	LE (1317)	5p	cluster 1
8.55684	ILF3_7	6.53664	lost exons	LE (1317)	5p	cluster 1
7.04832	ILF3_7	6.53664	lost exons	LE (1317)	5p	cluster 1
6.86897	ILF3_7	6.53664	lost exons	LE (1317)	5p	cluster 1
8.8385	ILF3_7	6.53664	lost exons	LE (1317)	5p	cluster 1
11.7537	ILF3_7	6.53664	lost exons	LE (1317)	5p	cluster 1
6.76133	ILF3_7	6.53664	lost exons	LE (1317)	5p	cluster 1
9.34007	ILF3_7	6.53664	lost exons	LE (1317)	5p	cluster 1
6.61142	ILF3_7	6.53664	lost exons	LE (1317)	5p	cluster 1
11.0849	ILF3_7	6.53664	lost exons	LE (1317)	5p	cluster 1
7.55125	ILF3_7	6.53664	lost exons	LE (1317)	5p	cluster 1
9.94487	ILF3_7	6.53664	lost exons	LE (1317)	5p	cluster 1
6.89712	ILF3_7	6.53664	lost exons	LE (1317)	5p	cluster 1
8.81365	ILF3_7	6.53664	lost exons	LE (1317)	5p	cluster 1
8.48036	ILF3_7	6.53664	lost exons	LE (1317)	5p	cluster 1
8.42417	ILF3_7	6.53664	lost exons	LE (1317)	5p	cluster 1
6.57656	ILF3_7	6.53664	lost exons	LE (1317)	5p	cluster 1
12.6829	ILF3_7	6.53664	lost exons	LE (1317)	5p	cluster 1
6.83555	ILF3_7	6.53664	lost exons	LE (1317)	5p	cluster 1
9.63672	ILF3_7	6.53664	lost exons	LE (1317)	5p	cluster 1
6.63838	ILF3_7	6.53664	lost exons	LE (1317)	5p	cluster 1
8.04981	ILF3_7	6.53664	lost exons	LE (1317)	5p	cluster 1
6.7816	ILF3_7	6.53664	lost exons	LE (1317)	5p	cluster 1
10.4161	ILF3_7	6.53664	lost exons	LE (1317)	5p	cluster 1
8.08302	ILF3_7	6.53664	lost exons	LE (1317)	5p	cluster 1
7.85359	ILF3_7	6.53664	lost exons	LE (1317)	5p	cluster 1
11.8261	ILF3_7	6.53664	lost exons	LE (1317)	5p	cluster 1
7.10407	ILF3_7	6.53664	lost exons	LE (1317)	5p	cluster 1
8.32578	ILF3_7	6.53664	lost exons	LE (1317)	5p	cluster 1
8.95741	ILF3_7	6.53664	lost exons	LE (1317)	5p	cluster 1
6.67358	ILF3_7	6.53664	lost exons	LE (1317)	5p	cluster 1
7.12729	ILF3_7	6.53664	lost exons	LE (1317)	5p	cluster 1
8.91917	ILF3_7	6.53664	lost exons	LE (1317)	5p	cluster 1
7.01648	ILF3_7	6.53664	lost exons	LE (1317)	5p	cluster 1
9.3698	ILF3_7	6.53664	lost exons	LE (1317)	5p	cluster 1
7.35547	ILF3_7	6.53664	lost exons	LE (1317)	5p	cluster 1
7.74608	ILF3_7	6.53664	lost exons	LE (1317)	5p	cluster 1
7.49485	ILF3_7	6.53664	lost exons	LE (1317)	5p	cluster 1
7.18512	ILF3_7	6.53664	lost exons	LE (1317)	5p	cluster 1
8.80267	ILF3_7	6.53664	lost exons	LE (1317)	5p	cluster 1
10.1808	ILF3_7	6.53664	lost exons	LE (1317)	5p	cluster 1
7.47752	ILF3_7	6.53664	lost exons	LE (1317)	5p	cluster 1
7.05606	ILF3_7	6.53664	lost exons	LE (1317)	5p	cluster 1
6.7408	ILF3_7	6.53664	lost exons	LE (1317)	5p	cluster 1
6.76655	ILF3_7	6.53664	lost exons	LE (1317)	5p	cluster 1
7.92817	ILF3_7	6.53664	lost exons	LE (1317)	5p	cluster 1
9.10916	ILF3_7	6.53664	lost exons	LE (1317)	5p	cluster 1
6.66706	ILF3_7	6.53664	lost exons	LE (1317)	5p	cluster 1
7.23455	ILF3_7	6.53664	lost exons	LE (1317)	5p	cluster 1
7.9578	ILF3_7	6.53664	lost exons	LE (1317)	5p	cluster 1
11.3314	ILF3_7	6.53664	lost exons	LE (1317)	5p	cluster 1
7.1588	ILF3_7	6.53664	lost exons	LE (1317)	5p	cluster 1
8.92805	ILF3_7	6.53664	lost exons	LE (1317)	5p	cluster 1
9.91968	ILF3_7	6.53664	lost exons	LE (1317)	5p	cluster 1
10.0055	ILF3_7	6.53664	lost exons	LE (1317)	5p	cluster 1
7.55984	ILF3_7	6.53664	lost exons	LE (1317)	5p	cluster 1
6.9354	ILF3_7	6.53664	lost exons	LE (1317)	5p	cluster 1
7.02319	ILF3_7	6.53664	lost exons	LE (1317)	5p	cluster 1
10.5721	ILF3_7	6.53664	lost exons	LE (1317)	5p	cluster 1
7.02319	ILF3_7	6.53664	lost exons	LE (1317)	5p	cluster 1
8.55661	ILF3_7	6.53664	lost exons	LE (1317)	5p	cluster 1
6.67483	ILF3_7	6.53664	lost exons	LE (1317)	5p	cluster 1
7.71777	ILF3_7	6.53664	lost exons	LE (1317)	5p	cluster 1
11.3696	ILF3_7	6.53664	lost exons	LE (1317)	5p	cluster 1
7.27892	ILF3_7	6.53664	lost exons	LE (1317)	5p	cluster 1
8.51999	ILF3_7	6.53664	lost exons	LE (1317)	5p	cluster 1
11.1261	ILF3_7	6.53664	lost exons	LE (1317)	5p	cluster 1
6.67074	ILF3_7	6.53664	lost exons	LE (1317)	5p	cluster 1
7.3544	ILF3_7	6.53664	lost exons	LE (1317)	5p	cluster 1
10.2806	ILF3_7	6.53664	lost exons	LE (1317)	5p	cluster 1
11.183	ILF3_7	6.53664	lost exons	LE (1317)	5p	cluster 1
8.77057	ILF3_7	6.53664	lost exons	LE (1317)	5p	cluster 1
8.77057	ILF3_7	6.53664	lost exons	LE (1317)	5p	cluster 1
8.77057	ILF3_7	6.53664	lost exons	LE (1317)	5p	cluster 1
8.44531	ILF3_9	7.06134	lost exons	LE (1317)	5p	cluster 1
7.87349	ILF3_9	7.06134	lost exons	LE (1317)	5p	cluster 1
10.0186	ILF3_9	7.06134	lost exons	LE (1317)	5p	cluster 1
10.488	ILF3_9	7.06134	lost exons	LE (1317)	5p	cluster 1
7.8953	ILF3_9	7.06134	lost exons	LE (1317)	5p	cluster 1
7.29888	ILF3_9	7.06134	lost exons	LE (1317)	5p	cluster 1
10.0114	ILF3_9	7.06134	lost exons	LE (1317)	5p	cluster 1
10.2173	ILF3_9	7.06134	lost exons	LE (1317)	5p	cluster 1
10.3188	ILF3_9	7.06134	lost exons	LE (1317)	5p	cluster 1
7.73403	ILF3_9	7.06134	lost exons	LE (1317)	5p	cluster 1
7.23441	ILF3_9	7.06134	lost exons	LE (1317)	5p	cluster 1
9.78939	ILF3_9	7.06134	lost exons	LE (1317)	5p	cluster 1
7.15946	ILF3_9	7.06134	lost exons	LE (1317)	5p	cluster 1
7.68568	ILF3_9	7.06134	lost exons	LE (1317)	5p	cluster 1
11.8155	ILF3_9	7.06134	lost exons	LE (1317)	5p	cluster 1
7.5308	ILF3_9	7.06134	lost exons	LE (1317)	5p	cluster 1
9.17532	ILF3_9	7.06134	lost exons	LE (1317)	5p	cluster 1
9.66794	ILF3_9	7.06134	lost exons	LE (1317)	5p	cluster 1
9.29186	ILF3_9	7.06134	lost exons	LE (1317)	5p	cluster 1
8.97174	ILF3_9	7.06134	lost exons	LE (1317)	5p	cluster 1
9.91776	ILF3_9	7.06134	lost exons	LE (1317)	5p	cluster 1
7.58192	ILF3_9	7.06134	lost exons	LE (1317)	5p	cluster 1
10.2098	ILF3_9	7.06134	lost exons	LE (1317)	5p	cluster 1
8.02696	ILF3_9	7.06134	lost exons	LE (1317)	5p	cluster 1
12.1643	ILF3_9	7.06134	lost exons	LE (1317)	5p	cluster 1
8.94901	ILF3_9	7.06134	lost exons	LE (1317)	5p	cluster 1
9.71614	ILF3_9	7.06134	lost exons	LE (1317)	5p	cluster 1
12.2422	ILF3_9	7.06134	lost exons	LE (1317)	5p	cluster 1
9.221	ILF3_9	7.06134	lost exons	LE (1317)	5p	cluster 1
8.99761	ILF3_9	7.06134	lost exons	LE (1317)	5p	cluster 1
8.48258	ILF3_9	7.06134	lost exons	LE (1317)	5p	cluster 1
9.65123	ILF3_9	7.06134	lost exons	LE (1317)	5p	cluster 1
8.37476	ILF3_9	7.06134	lost exons	LE (1317)	5p	cluster 1
9.92633	ILF3_9	7.06134	lost exons	LE (1317)	5p	cluster 1
12.6787	ILF3_9	7.06134	lost exons	LE (1317)	5p	cluster 1
9.9286	ILF3_9	7.06134	lost exons	LE (1317)	5p	cluster 1
9.54892	ILF3_9	7.06134	lost exons	LE (1317)	5p	cluster 1
7.10537	ILF3_9	7.06134	lost exons	LE (1317)	5p	cluster 1
8.28403	ILF3_9	7.06134	lost exons	LE (1317)	5p	cluster 1
9.83631	ILF3_9	7.06134	lost exons	LE (1317)	5p	cluster 1
8.94061	ILF3_9	7.06134	lost exons	LE (1317)	5p	cluster 1
9.92049	ILF3_9	7.06134	lost exons	LE (1317)	5p	cluster 1
8.86883	ILF3_9	7.06134	lost exons	LE (1317)	5p	cluster 1
7.56397	ILF3_9	7.06134	lost exons	LE (1317)	5p	cluster 1
9.90942	ILF3_9	7.06134	lost exons	LE (1317)	5p	cluster 1
10.4799	ILF3_9	7.06134	lost exons	LE (1317)	5p	cluster 1
7.5559	ILF3_9	7.06134	lost exons	LE (1317)	5p	cluster 1
9.51855	ILF3_9	7.06134	lost exons	LE (1317)	5p	cluster 1
11.2167	ILF3_9	7.06134	lost exons	LE (1317)	5p	cluster 1
8.61156	ILF3_9	7.06134	lost exons	LE (1317)	5p	cluster 1
9.66589	ILF3_9	7.06134	lost exons	LE (1317)	5p	cluster 1
10.6024	ILF3_9	7.06134	lost exons	LE (1317)	5p	cluster 1
9.49204	ILF3_9	7.06134	lost exons	LE (1317)	5p	cluster 1
8.99108	ILF3_9	7.06134	lost exons	LE (1317)	5p	cluster 1
11.0406	ILF3_9	7.06134	lost exons	LE (1317)	5p	cluster 1
10.4757	ILF3_9	7.06134	lost exons	LE (1317)	5p	cluster 1
9.80566	ILF3_9	7.06134	lost exons	LE (1317)	5p	cluster 1
8.91809	ILF3_9	7.06134	lost exons	LE (1317)	5p	cluster 1
7.40773	ILF3_9	7.06134	lost exons	LE (1317)	5p	cluster 1
7.33061	ILF3_9	7.06134	lost exons	LE (1317)	5p	cluster 1
7.27372	ILF3_9	7.06134	lost exons	LE (1317)	5p	cluster 1
7.37943	ILF3_9	7.06134	lost exons	LE (1317)	5p	cluster 1
8.35059	ILF3_9	7.06134	lost exons	LE (1317)	5p	cluster 1
12.1147	ILF3_9	7.06134	lost exons	LE (1317)	5p	cluster 1
7.36326	ILF3_9	7.06134	lost exons	LE (1317)	5p	cluster 1
7.47226	ILF3_9	7.06134	lost exons	LE (1317)	5p	cluster 1
14.8178	ILF3_9	7.06134	lost exons	LE (1317)	5p	cluster 1
12.4982	ILF3_9	7.06134	lost exons	LE (1317)	5p	cluster 1
8.36583	ILF3_9	7.06134	lost exons	LE (1317)	5p	cluster 1
9.26552	ILF3_9	7.06134	lost exons	LE (1317)	5p	cluster 1
7.77387	ILF3_9	7.06134	lost exons	LE (1317)	5p	cluster 1
8.11774	ILF3_9	7.06134	lost exons	LE (1317)	5p	cluster 1
8.11917	ILF3_9	7.06134	lost exons	LE (1317)	5p	cluster 1
9.78722	ILF3_9	7.06134	lost exons	LE (1317)	5p	cluster 1
8.20078	ILF3_9	7.06134	lost exons	LE (1317)	5p	cluster 1
7.16884	ILF3_9	7.06134	lost exons	LE (1317)	5p	cluster 1
9.11796	ILF3_9	7.06134	lost exons	LE (1317)	5p	cluster 1
9.31478	ILF3_9	7.06134	lost exons	LE (1317)	5p	cluster 1
11.5032	ILF3_9	7.06134	lost exons	LE (1317)	5p	cluster 1
8.86029	ILF3_9	7.06134	lost exons	LE (1317)	5p	cluster 1
9.87503	ILF3_9	7.06134	lost exons	LE (1317)	5p	cluster 1
8.76901	ILF3_9	7.06134	lost exons	LE (1317)	5p	cluster 1
8.79668	ILF3_9	7.06134	lost exons	LE (1317)	5p	cluster 1
7.31435	ILF3_9	7.06134	lost exons	LE (1317)	5p	cluster 1
7.51736	ILF3_9	7.06134	lost exons	LE (1317)	5p	cluster 1
8.72555	ILF3_9	7.06134	lost exons	LE (1317)	5p	cluster 1
7.46263	ILF3_9	7.06134	lost exons	LE (1317)	5p	cluster 1
9.05119	ILF3_9	7.06134	lost exons	LE (1317)	5p	cluster 1
7.55624	ILF3_9	7.06134	lost exons	LE (1317)	5p	cluster 1
8.70189	ILF3_9	7.06134	lost exons	LE (1317)	5p	cluster 1
9.34318	ILF3_9	7.06134	lost exons	LE (1317)	5p	cluster 1
8.07272	ILF3_9	7.06134	lost exons	LE (1317)	5p	cluster 1
7.98785	ILF3_9	7.06134	lost exons	LE (1317)	5p	cluster 1
7.1475	ILF3_9	7.06134	lost exons	LE (1317)	5p	cluster 1
9.76475	ILF3_9	7.06134	lost exons	LE (1317)	5p	cluster 1
8.08368	ILF3_9	7.06134	lost exons	LE (1317)	5p	cluster 1
8.85892	ILF3_9	7.06134	lost exons	LE (1317)	5p	cluster 1
8.24481	ILF3_9	7.06134	lost exons	LE (1317)	5p	cluster 1
7.75571	ILF3_9	7.06134	lost exons	LE (1317)	5p	cluster 1
9.33368	ILF3_9	7.06134	lost exons	LE (1317)	5p	cluster 1
8.9043	ILF3_9	7.06134	lost exons	LE (1317)	5p	cluster 1
9.61239	ILF3_9	7.06134	lost exons	LE (1317)	5p	cluster 1
10.5378	ILF3_9	7.06134	lost exons	LE (1317)	5p	cluster 1
7.37251	ILF3_9	7.06134	lost exons	LE (1317)	5p	cluster 1
7.41951	ILF3_9	7.06134	lost exons	LE (1317)	5p	cluster 1
8.07328	ILF3_9	7.06134	lost exons	LE (1317)	5p	cluster 1
7.77916	ILF3_9	7.06134	lost exons	LE (1317)	5p	cluster 1
8.00433	ILF3_9	7.06134	lost exons	LE (1317)	5p	cluster 1
8.57104	ILF3_9	7.06134	lost exons	LE (1317)	5p	cluster 1
9.88351	ILF3_9	7.06134	lost exons	LE (1317)	5p	cluster 1
8.91008	ILF3_9	7.06134	lost exons	LE (1317)	5p	cluster 1
10.7791	ILF3_9	7.06134	lost exons	LE (1317)	5p	cluster 1
7.1477	ILF3_9	7.06134	lost exons	LE (1317)	5p	cluster 1
8.15395	ILF3_9	7.06134	lost exons	LE (1317)	5p	cluster 1
8.68238	ILF3_9	7.06134	lost exons	LE (1317)	5p	cluster 1
7.29428	ILF3_9	7.06134	lost exons	LE (1317)	5p	cluster 1
7.5961	ILF3_9	7.06134	lost exons	LE (1317)	5p	cluster 1
8.29012	ILF3_9	7.06134	lost exons	LE (1317)	5p	cluster 1
9.88699	ILF3_9	7.06134	lost exons	LE (1317)	5p	cluster 1
8.10852	ILF3_9	7.06134	lost exons	LE (1317)	5p	cluster 1
7.21404	ILF3_9	7.06134	lost exons	LE (1317)	5p	cluster 1
8.41956	ILF3_9	7.06134	lost exons	LE (1317)	5p	cluster 1
9.20956	ILF3_9	7.06134	lost exons	LE (1317)	5p	cluster 1
9.2674	ILF3_9	7.06134	lost exons	LE (1317)	5p	cluster 1
11.7277	ILF3_9	7.06134	lost exons	LE (1317)	5p	cluster 1
7.99543	ILF3_9	7.06134	lost exons	LE (1317)	5p	cluster 1
8.55794	ILF3_9	7.06134	lost exons	LE (1317)	5p	cluster 1
8.55621	ILF3_9	7.06134	lost exons	LE (1317)	5p	cluster 1
8.04129	ILF3_9	7.06134	lost exons	LE (1317)	5p	cluster 1
7.7751	ILF3_9	7.06134	lost exons	LE (1317)	5p	cluster 1
7.66569	ILF3_9	7.06134	lost exons	LE (1317)	5p	cluster 1
10.2317	ILF3_9	7.06134	lost exons	LE (1317)	5p	cluster 1
9.17831	ILF3_9	7.06134	lost exons	LE (1317)	5p	cluster 1
8.04941	ILF3_9	7.06134	lost exons	LE (1317)	5p	cluster 1
9.99703	ILF3_9	7.06134	lost exons	LE (1317)	5p	cluster 1
7.34902	ILF3_9	7.06134	lost exons	LE (1317)	5p	cluster 1
10.362	ILF3_9	7.06134	lost exons	LE (1317)	5p	cluster 1
9.24508	ILF3_9	7.06134	lost exons	LE (1317)	5p	cluster 1
7.2375	ILF3_9	7.06134	lost exons	LE (1317)	5p	cluster 1
7.52913	ILF3_9	7.06134	lost exons	LE (1317)	5p	cluster 1
7.25328	ILF3_9	7.06134	lost exons	LE (1317)	5p	cluster 1
7.70511	ILF3_9	7.06134	lost exons	LE (1317)	5p	cluster 1
9.07963	ILF3_9	7.06134	lost exons	LE (1317)	5p	cluster 1
14.9456	ILF3_9	7.06134	lost exons	LE (1317)	5p	cluster 1
9.08065	ILF3_9	7.06134	lost exons	LE (1317)	5p	cluster 1
7.65838	ILF3_9	7.06134	lost exons	LE (1317)	5p	cluster 1
7.95519	ILF3_9	7.06134	lost exons	LE (1317)	5p	cluster 1
7.75024	ILF3_9	7.06134	lost exons	LE (1317)	5p	cluster 1
7.64798	ILF3_9	7.06134	lost exons	LE (1317)	5p	cluster 1
7.8569	ILF3_9	7.06134	lost exons	LE (1317)	5p	cluster 1
7.17094	ILF3_9	7.06134	lost exons	LE (1317)	5p	cluster 1
8.79861	ILF3_9	7.06134	lost exons	LE (1317)	5p	cluster 1
7.3465	ILF3_9	7.06134	lost exons	LE (1317)	5p	cluster 1
9.72595	ILF3_9	7.06134	lost exons	LE (1317)	5p	cluster 1
9.73811	ILF3_9	7.06134	lost exons	LE (1317)	5p	cluster 1
9.77241	ILF3_9	7.06134	lost exons	LE (1317)	5p	cluster 1
7.61156	ILF3_9	7.06134	lost exons	LE (1317)	5p	cluster 1
8.37161	ILF3_9	7.06134	lost exons	LE (1317)	5p	cluster 1
7.49938	ILF3_9	7.06134	lost exons	LE (1317)	5p	cluster 1
9.59814	ILF3_9	7.06134	lost exons	LE (1317)	5p	cluster 1
11.0214	ILF3_9	7.06134	lost exons	LE (1317)	5p	cluster 1
9.21272	ILF3_9	7.06134	lost exons	LE (1317)	5p	cluster 1
9.24101	ILF3_9	7.06134	lost exons	LE (1317)	5p	cluster 1
9.84207	ILF3_9	7.06134	lost exons	LE (1317)	5p	cluster 1
10.9424	ILF3_9	7.06134	lost exons	LE (1317)	5p	cluster 1
10.6763	ILF3_9	7.06134	lost exons	LE (1317)	5p	cluster 1
7.94004	ILF3_9	7.06134	lost exons	LE (1317)	5p	cluster 1
10.7624	ILF3_9	7.06134	lost exons	LE (1317)	5p	cluster 1
11.2523	ILF3_9	7.06134	lost exons	LE (1317)	5p	cluster 1
9.63198	ILF3_9	7.06134	lost exons	LE (1317)	5p	cluster 1
11.565	ILF3_9	7.06134	lost exons	LE (1317)	5p	cluster 1
15.7124	ILF3_9	7.06134	lost exons	LE (1317)	5p	cluster 1
9.85854	ILF3_9	7.06134	lost exons	LE (1317)	5p	cluster 1
7.85266	ILF3_9	7.06134	lost exons	LE (1317)	5p	cluster 1
7.64885	ILF3_9	7.06134	lost exons	LE (1317)	5p	cluster 1
8.06542	ILF3_9	7.06134	lost exons	LE (1317)	5p	cluster 1
7.17582	ILF3_9	7.06134	lost exons	LE (1317)	5p	cluster 1
8.49691	ILF3_9	7.06134	lost exons	LE (1317)	5p	cluster 1
8.36916	ILF3_9	7.06134	lost exons	LE (1317)	5p	cluster 1
11.4943	ILF3_9	7.06134	lost exons	LE (1317)	5p	cluster 1
7.37091	ILF3_9	7.06134	lost exons	LE (1317)	5p	cluster 1
13.5959	ILF3_9	7.06134	lost exons	LE (1317)	5p	cluster 1
9.28619	ILF3_9	7.06134	lost exons	LE (1317)	5p	cluster 1
7.70284	ILF3_9	7.06134	lost exons	LE (1317)	5p	cluster 1
7.70284	ILF3_9	7.06134	lost exons	LE (1317)	5p	cluster 1
7.75395	ILF3_9	7.06134	lost exons	LE (1317)	5p	cluster 1
11.4832	ILF3_9	7.06134	lost exons	LE (1317)	5p	cluster 1
9.4858	ILF3_9	7.06134	lost exons	LE (1317)	5p	cluster 1
9.83475	ILF3_9	7.06134	lost exons	LE (1317)	5p	cluster 1
10.5188	ILF3_9	7.06134	lost exons	LE (1317)	5p	cluster 1
7.90014	ILF3_9	7.06134	lost exons	LE (1317)	5p	cluster 1
9.30638	ILF3_9	7.06134	lost exons	LE (1317)	5p	cluster 1
10.568	ILF3_9	7.06134	lost exons	LE (1317)	5p	cluster 1
8.03992	ILF3_9	7.06134	lost exons	LE (1317)	5p	cluster 1
8.50422	ILF3_9	7.06134	lost exons	LE (1317)	5p	cluster 1
7.58708	ILF3_9	7.06134	lost exons	LE (1317)	5p	cluster 1
8.71472	ILF3_9	7.06134	lost exons	LE (1317)	5p	cluster 1
11.0054	ILF3_9	7.06134	lost exons	LE (1317)	5p	cluster 1
7.8379	ILF3_9	7.06134	lost exons	LE (1317)	5p	cluster 1
7.92466	ILF3_9	7.06134	lost exons	LE (1317)	5p	cluster 1
8.47877	ILF3_9	7.06134	lost exons	LE (1317)	5p	cluster 1
9.44732	ILF3_9	7.06134	lost exons	LE (1317)	5p	cluster 1
8.16797	ILF3_9	7.06134	lost exons	LE (1317)	5p	cluster 1
8.63472	ILF3_9	7.06134	lost exons	LE (1317)	5p	cluster 1
7.22851	ILF3_9	7.06134	lost exons	LE (1317)	5p	cluster 1
8.19197	ILF3_9	7.06134	lost exons	LE (1317)	5p	cluster 1
7.85648	ILF3_9	7.06134	lost exons	LE (1317)	5p	cluster 1
7.06578	ILF3_9	7.06134	lost exons	LE (1317)	5p	cluster 1
7.16912	ILF3_9	7.06134	lost exons	LE (1317)	5p	cluster 1
8.16176	ILF3_9	7.06134	lost exons	LE (1317)	5p	cluster 1
7.10551	ILF3_9	7.06134	lost exons	LE (1317)	5p	cluster 1
7.90766	ILF3_9	7.06134	lost exons	LE (1317)	5p	cluster 1
7.40723	ILF3_9	7.06134	lost exons	LE (1317)	5p	cluster 1
9.47109	ILF3_9	7.06134	lost exons	LE (1317)	5p	cluster 1
8.38438	ILF3_9	7.06134	lost exons	LE (1317)	5p	cluster 1
7.10642	ILF3_9	7.06134	lost exons	LE (1317)	5p	cluster 1
7.39831	ILF3_9	7.06134	lost exons	LE (1317)	5p	cluster 1
8.01044	ILF3_9	7.06134	lost exons	LE (1317)	5p	cluster 1
7.41	ILF3_9	7.06134	lost exons	LE (1317)	5p	cluster 1
11.5972	ILF3_9	7.06134	lost exons	LE (1317)	5p	cluster 1
9.01487	ILF3_9	7.06134	lost exons	LE (1317)	5p	cluster 1
8.85151	ILF3_9	7.06134	lost exons	LE (1317)	5p	cluster 1
9.4997	ILF3_9	7.06134	lost exons	LE (1317)	5p	cluster 1
7.99591	ILF3_9	7.06134	lost exons	LE (1317)	5p	cluster 1
10.0752	ILF3_9	7.06134	lost exons	LE (1317)	5p	cluster 1
9.582	ILF3_9	7.06134	lost exons	LE (1317)	5p	cluster 1
9.24156	ILF3_9	7.06134	lost exons	LE (1317)	5p	cluster 1
7.28109	ILF3_9	7.06134	lost exons	LE (1317)	5p	cluster 1
9.12942	ILF3_9	7.06134	lost exons	LE (1317)	5p	cluster 1
10.284	ILF3_9	7.06134	lost exons	LE (1317)	5p	cluster 1
10.3483	ILF3_9	7.06134	lost exons	LE (1317)	5p	cluster 1
8.90176	ILF3_9	7.06134	lost exons	LE (1317)	5p	cluster 1
8.34179	ILF3_9	7.06134	lost exons	LE (1317)	5p	cluster 1
9.07161	ILF3_9	7.06134	lost exons	LE (1317)	5p	cluster 1
9.15203	ILF3_9	7.06134	lost exons	LE (1317)	5p	cluster 1
8.12294	ILF3_9	7.06134	lost exons	LE (1317)	5p	cluster 1
12.487	ILF3_9	7.06134	lost exons	LE (1317)	5p	cluster 1
7.89823	ILF3_9	7.06134	lost exons	LE (1317)	5p	cluster 1
7.70272	ILF3_9	7.06134	lost exons	LE (1317)	5p	cluster 1
12.5803	ILF3_9	7.06134	lost exons	LE (1317)	5p	cluster 1
7.10283	ILF3_9	7.06134	lost exons	LE (1317)	5p	cluster 1
10.3086	ILF3_9	7.06134	lost exons	LE (1317)	5p	cluster 1
10.1776	ILF3_9	7.06134	lost exons	LE (1317)	5p	cluster 1
8.1684	ILF3_9	7.06134	lost exons	LE (1317)	5p	cluster 1
10.4108	ILF3_14	7.21965	lost exons	LE (1317)	5p	cluster 1
13.218	ILF3_14	7.21965	lost exons	LE (1317)	5p	cluster 1
9.14466	ILF3_14	7.21965	lost exons	LE (1317)	5p	cluster 1
8.20529	ILF3_14	7.21965	lost exons	LE (1317)	5p	cluster 1
10.3431	ILF3_14	7.21965	lost exons	LE (1317)	5p	cluster 1
7.83034	ILF3_14	7.21965	lost exons	LE (1317)	5p	cluster 1
7.87039	ILF3_14	7.21965	lost exons	LE (1317)	5p	cluster 1
11.7282	ILF3_14	7.21965	lost exons	LE (1317)	5p	cluster 1
8.80829	ILF3_14	7.21965	lost exons	LE (1317)	5p	cluster 1
10.5483	ILF3_14	7.21965	lost exons	LE (1317)	5p	cluster 1
7.6382	ILF3_14	7.21965	lost exons	LE (1317)	5p	cluster 1
7.56862	ILF3_14	7.21965	lost exons	LE (1317)	5p	cluster 1
11.4776	ILF3_14	7.21965	lost exons	LE (1317)	5p	cluster 1
10.7789	ILF3_14	7.21965	lost exons	LE (1317)	5p	cluster 1
8.61637	ILF3_14	7.21965	lost exons	LE (1317)	5p	cluster 1
8.11767	ILF3_14	7.21965	lost exons	LE (1317)	5p	cluster 1
9.39933	ILF3_14	7.21965	lost exons	LE (1317)	5p	cluster 1
8.87894	ILF3_14	7.21965	lost exons	LE (1317)	5p	cluster 1
7.96325	ILF3_14	7.21965	lost exons	LE (1317)	5p	cluster 1
7.71599	ILF3_14	7.21965	lost exons	LE (1317)	5p	cluster 1
7.62703	ILF3_14	7.21965	lost exons	LE (1317)	5p	cluster 1
7.68126	ILF3_14	7.21965	lost exons	LE (1317)	5p	cluster 1
8.01464	ILF3_14	7.21965	lost exons	LE (1317)	5p	cluster 1
11.1053	ILF3_14	7.21965	lost exons	LE (1317)	5p	cluster 1
7.52862	ILF3_14	7.21965	lost exons	LE (1317)	5p	cluster 1
7.46836	ILF3_14	7.21965	lost exons	LE (1317)	5p	cluster 1
8.32995	ILF3_14	7.21965	lost exons	LE (1317)	5p	cluster 1
12.8235	ILF3_14	7.21965	lost exons	LE (1317)	5p	cluster 1
10.5278	ILF3_14	7.21965	lost exons	LE (1317)	5p	cluster 1
8.05157	ILF3_14	7.21965	lost exons	LE (1317)	5p	cluster 1
11.2522	ILF3_14	7.21965	lost exons	LE (1317)	5p	cluster 1
8.39134	ILF3_14	7.21965	lost exons	LE (1317)	5p	cluster 1
9.12896	ILF3_14	7.21965	lost exons	LE (1317)	5p	cluster 1
8.04954	ILF3_14	7.21965	lost exons	LE (1317)	5p	cluster 1
8.43785	ILF3_14	7.21965	lost exons	LE (1317)	5p	cluster 1
11.0365	ILF3_14	7.21965	lost exons	LE (1317)	5p	cluster 1
9.90703	ILF3_14	7.21965	lost exons	LE (1317)	5p	cluster 1
11.9005	ILF3_14	7.21965	lost exons	LE (1317)	5p	cluster 1
8.47643	ILF3_14	7.21965	lost exons	LE (1317)	5p	cluster 1
13.5355	ILF3_14	7.21965	lost exons	LE (1317)	5p	cluster 1
11.1906	ILF3_14	7.21965	lost exons	LE (1317)	5p	cluster 1
9.11666	ILF3_14	7.21965	lost exons	LE (1317)	5p	cluster 1
7.59839	ILF3_14	7.21965	lost exons	LE (1317)	5p	cluster 1
13.0049	ILF3_14	7.21965	lost exons	LE (1317)	5p	cluster 1
7.63495	ILF3_14	7.21965	lost exons	LE (1317)	5p	cluster 1
9.4366	ILF3_14	7.21965	lost exons	LE (1317)	5p	cluster 1
8.93852	ILF3_14	7.21965	lost exons	LE (1317)	5p	cluster 1
9.6818	ILF3_14	7.21965	lost exons	LE (1317)	5p	cluster 1
8.5896	ILF3_14	7.21965	lost exons	LE (1317)	5p	cluster 1
7.98849	ILF3_14	7.21965	lost exons	LE (1317)	5p	cluster 1
10.438	ILF3_14	7.21965	lost exons	LE (1317)	5p	cluster 1
10.4607	ILF3_14	7.21965	lost exons	LE (1317)	5p	cluster 1
9.07702	ILF3_14	7.21965	lost exons	LE (1317)	5p	cluster 1
10.0334	ILF3_14	7.21965	lost exons	LE (1317)	5p	cluster 1
8.53745	ILF3_14	7.21965	lost exons	LE (1317)	5p	cluster 1
8.4556	ILF3_14	7.21965	lost exons	LE (1317)	5p	cluster 1
7.72661	ILF3_14	7.21965	lost exons	LE (1317)	5p	cluster 1
11.3653	ILF3_14	7.21965	lost exons	LE (1317)	5p	cluster 1
8.04575	ILF3_14	7.21965	lost exons	LE (1317)	5p	cluster 1
8.31016	ILF3_14	7.21965	lost exons	LE (1317)	5p	cluster 1
7.64365	ILF3_14	7.21965	lost exons	LE (1317)	5p	cluster 1
7.71889	ILF3_14	7.21965	lost exons	LE (1317)	5p	cluster 1
8.64565	ILF3_14	7.21965	lost exons	LE (1317)	5p	cluster 1
7.44464	ILF3_14	7.21965	lost exons	LE (1317)	5p	cluster 1
7.53648	ILF3_14	7.21965	lost exons	LE (1317)	5p	cluster 1
10.1736	ILF3_14	7.21965	lost exons	LE (1317)	5p	cluster 1
8.4149	ILF3_14	7.21965	lost exons	LE (1317)	5p	cluster 1
10.2361	ILF3_14	7.21965	lost exons	LE (1317)	5p	cluster 1
7.23735	ILF3_14	7.21965	lost exons	LE (1317)	5p	cluster 1
[truncated: 13,491 more rows]

## Sheet: 工作表11
Cluster	Pathway ID	Terms	Reference
cluster1	R-HSA-75035	Chk1/Chk2(Cds1) mediated inactivation of Cyclin B:Cdk1 complex	https://www.sciencedirect.com/science/article/pii/S1097276520308030#sec3
cluster1	R-HSA-114452	Activation of BH3-only proteins	https://www.biorxiv.org/content/10.1101/2020.04.09.033522v3.full.pdf
cluster1	R-HSA-73857	RNA Polymerase II Transcription	https://www.nature.com/articles/s41467-021-21289-y
cluster1	R-HSA-69278	Cell Cycle, Mitotic	https://www.atsjournals.org/doi/full/10.1165/rcmb.2005-0345RC
cluster1	R-HSA-69473	G2/M DNA damage checkpoint	https://journals.plos.org/plosone/article?id=10.1371/journal.pone.0247128
cluster1	R-HSA-212436	Generic Transcription Pathway	https://www.nature.com/articles/s41467-021-21289-y
cluster1	R-HSA-5693532	DNA Double-Strand Break Repair	https://www.sciencedirect.com/science/article/pii/S2211124721002540, https://www.pnas.org/doi/10.1073/pnas.2102516118
cluster1	R-HSA-111447	Activation of BAD and translocation to mitochondria
cluster1	R-HSA-112409	RAF-independent MAPK1/3 activation	https://www.karger.com/Article/Abstract/511280
cluster1	R-HSA-170834	Signaling by TGF-beta Receptor Complex	https://link.springer.com/article/10.1007/s43440-021-00255-x
cluster1	R-HSA-9006936	Signaling by TGF-beta family members	https://link.springer.com/article/10.1007/s43440-021-00255-x
cluster1	R-HSA-983189	Kinesins
cluster1	R-HSA-69190	DNA strand elongation	https://www.pnas.org/doi/10.1073/pnas.2102516118
cluster1	R-HSA-176974	Unwinding of DNA	https://www.pnas.org/doi/10.1073/pnas.2102516118
cluster1	R-HSA-69481	G2/M Checkpoints	https://journals.plos.org/plosone/article?id=10.1371/journal.pone.0247128
cluster1	R-HSA-74160	Gene expression (Transcription)	https://www.nature.com/articles/s41467-021-21289-y
cluster2	R-HSA-5663202	Diseases of signal transduction
cluster2	R-HSA-166520	Signaling by NTRKs
cluster2	R-HSA-196849	Metabolism of water-soluble vitamins and cofactors
cluster2	R-HSA-2894858	Signaling by NOTCH1 HD+PEST Domain Mutants in Cancer	https://www.frontiersin.org/articles/10.3389/fimmu.2021.641295/full
cluster2	R-HSA-2894862	Constitutive Signaling by NOTCH1 HD+PEST Domain Mutants	https://www.frontiersin.org/articles/10.3389/fimmu.2021.641295/full
cluster2	R-HSA-2644603	Signaling by NOTCH1 in Cancer	https://www.frontiersin.org/articles/10.3389/fimmu.2021.641295/full
cluster2	R-HSA-2644602	Signaling by NOTCH1 PEST Domain Mutants in Cancer	https://www.frontiersin.org/articles/10.3389/fimmu.2021.641295/full
cluster2	R-HSA-2644606	Constitutive Signaling by NOTCH1 PEST Domain Mutants	https://www.frontiersin.org/articles/10.3389/fimmu.2021.641295/full
cluster2	R-HSA-390471	Association of TriC/CCT with target proteins during biosynthesis
cluster2	R-HSA-390450	Folding of actin by CCT/TriC
cluster2	R-HSA-5576894	Phase 1 - inactivation of fast Na+ channels
cluster2	R-HSA-162582	Signal Transduction
cluster2	R-HSA-2122947	NOTCH1 Intracellular Domain Regulates Transcription	https://www.frontiersin.org/articles/10.3389/fimmu.2021.641295/full
cluster3	R-HSA-448424	Interleukin-17 signaling
cluster3	R-HSA-450294	MAP kinase activation
cluster3	R-HSA-2672351	Stimuli-sensing channels
cluster3	R-HSA-937061	TRIF(TICAM1)-mediated TLR4 signaling
cluster3	R-HSA-156902	Peptide chain elongation
cluster3	R-HSA-450282	MAPK targets/ Nuclear events mediated by MAP kinases
cluster3	R-HSA-168898	Toll-Like Receptors Cascades
cluster3	R-HSA-69275	G2/M Transition
cluster3	R-HSA-156842	Eukaryotic Translation Elongation
cluster3	R-HSA-2408557	Selenocysteine synthesis
cluster3	R-HSA-1483249	Inositol phosphate metabolism
cluster3	R-HSA-166016	Toll Like Receptor 4 (TLR4) Cascade
cluster3	R-HSA-166166	MyD88-independent TLR4 cascade
cluster3	R-HSA-139915	Activation of PUMA and translocation to mitochondria
cluster3	R-HSA-1489509	DAG and IP3 signaling
cluster3	R-HSA-9006925	Intracellular signaling by second messengers
cluster3	R-HSA-5633007	Regulation of TP53 Activity
cluster3	R-HSA-5621575	CD209 (DC-SIGN) signaling
cluster3	R-HSA-5357801	Programmed Cell Death
cluster3	R-HSA-114452	Activation of BH3-only proteins
cluster3	R-HSA-168181	Toll Like Receptor 7/8 (TLR7/8) Cascade
cluster3	R-HSA-975155	MyD88 dependent cascade initiated on endosome
cluster3	R-HSA-168188	Toll Like Receptor TLR6:TLR2 Cascade
cluster3	R-HSA-168179	Toll Like Receptor TLR1:TLR2 Cascade
cluster3	R-HSA-166058	MyD88:Mal cascade initiated on plasma membrane
cluster3	R-HSA-168164	Toll Like Receptor 3 (TLR3) Cascade
cluster3	R-HSA-181438	Toll Like Receptor 2 (TLR2) Cascade
cluster3	R-HSA-1799339	SRP-dependent cotranslational protein targeting to membrane
cluster3	R-HSA-450341	Activation of the AP-1 family of transcription factors
cluster3	R-HSA-190322	FGFR4 ligand binding and activation
cluster3	R-HSA-69563	p53-Dependent G1 DNA Damage Response
cluster3	R-HSA-69580	p53-Dependent G1/S DNA damage checkpoint
cluster3	R-HSA-180024	DARPP-32 events
cluster3	R-HSA-6811555	PI5P Regulates TP53 Acetylation
cluster3	R-HSA-69541	Stabilization of p53
cluster3	R-HSA-6804754	Regulation of TP53 Expression
cluster3	R-HSA-72689	Formation of a pool of free 40S subunits
cluster3	R-HSA-4641257	Degradation of AXIN
cluster3	R-HSA-111997	CaM pathway
cluster3	R-HSA-111933	Calmodulin induced events
cluster3	R-HSA-8866652	Synthesis of active ubiquitin: roles of E1 and E2 enzymes
cluster3	R-HSA-349425	Autodegradation of the E3 ubiquitin ligase COP1
cluster3	R-HSA-975956	Nonsense Mediated Decay (NMD) independent of the Exon Junction Complex (EJC)
cluster3	R-HSA-6803204	TP53 Regulates Transcription of Genes Involved in Cytochrome C Release
cluster3	R-HSA-112040	G-protein mediated events
cluster3	R-HSA-112043	PLC beta mediated events
cluster3	R-HSA-6804760	Regulation of TP53 Activity through Methylation
cluster3	R-HSA-163615	PKA activation
cluster3	R-HSA-5689896	Ovarian tumor domain proteases
cluster3	R-HSA-111996	Ca-dependent events
cluster3	R-HSA-449147	Signaling by Interleukins
cluster3	R-HSA-111931	PKA-mediated phosphorylation of CREB
cluster3	R-HSA-6803205	TP53 regulates transcription of several additional cell death genes whose specific roles in p53-dependent apoptosis remain uncertain
cluster3	R-HSA-5358351	Signaling by Hedgehog
cluster3	R-HSA-69895	Transcriptional activation of cell cycle inhibitor p21
cluster3	R-HSA-69560	Transcriptional activation of p53 responsive genes
cluster3	R-HSA-164378	PKA activation in glucagon signalling
cluster3	R-HSA-6803207	TP53 Regulates Transcription of Caspase Activators and Caspases
cluster3	R-HSA-72764	Eukaryotic Translation Termination
cluster3	R-HSA-975138	TRAF6 mediated induction of NFkB and MAP kinases upon TLR7/8 or 9 activation
cluster3	R-HSA-2559583	Cellular Senescence
cluster3	R-HSA-168142	Toll Like Receptor 10 (TLR10) Cascade
cluster3	R-HSA-975871	MyD88 cascade initiated on plasma membrane
cluster3	R-HSA-168176	Toll Like Receptor 5 (TLR5) Cascade
cluster3	R-HSA-6803211	TP53 Regulates Transcription of Death Receptors and Ligands
cluster3	R-HSA-168138	Toll Like Receptor 9 (TLR9) Cascade
cluster3	R-HSA-71291	Metabolism of amino acids and derivatives
cluster3	R-HSA-2262752	Cellular responses to stress
cluster3	R-HSA-8953897	Cellular responses to external stimuli
cluster3	R-HSA-3700989	Transcriptional Regulation by TP53
cluster4	R-HSA-9006931	Signaling by Nuclear Receptors
cluster4	R-HSA-5688426	Deubiquitination
cluster4	R-HSA-73843	5-Phosphoribose 1-diphosphate biosynthesis
cluster4	R-HSA-212436	Generic Transcription Pathway
cluster4	R-HSA-8848021	Signaling by PTK6
cluster4	R-HSA-159418	Recycling of bile acids and salts
cluster4	R-HSA-71336	Pentose phosphate pathway (hexose monophosphate shunt)
cluster4	R-HSA-199920	CREB phosphorylation
cluster4	R-HSA-913531	Interferon Signaling
cluster4	R-HSA-3214847	HATs acetylate histones
cluster4	R-HSA-9018519	Estrogen-dependent gene expression
cluster4	R-HSA-392499	Metabolism of proteins
cluster4	R-HSA-1280215	Cytokine Signaling in Immune system
cluster4	R-HSA-4839726	Chromatin organization
cluster4	R-HSA-3247509	Chromatin modifying enzymes
cluster4	R-HSA-597592	Post-translational protein modification
cluster4	R-HSA-8951664	Neddylation
cluster4	R-HSA-909733	Interferon alpha/beta signaling
cluster4	R-HSA-450282	MAPK targets/ Nuclear events mediated by MAP kinases
